# Supplementary material for: Oleic Acid Protects Caenorhabditis Mothers From Mating-Induced Death and the Cost of Reproduction
Source: Front Cell Dev Biol. 2021 Jun 11;9:690373. doi: 10.3389/fcell.2021.690373 (PMC8226236; doi:10.3389/fcell.2021.690373)
Supplement: Supplementary Table 3 — Gene Ontology Enrichment Analysis of genes in Supplementary Table 2. [file Table_3.XLSX]

## Sheet: Summary_Up after mating
source	term_name	term_id	term_size	effective_domain_size	p_adj_color	adjusted_p_value__No Supp_Up	query_size__No Supp_Up	intersection_size__No Supp_Up	p_adj_color	adjusted_p_value__OA_Up	query_size__OA_Up	intersection_size__OA_Up	p_adj_color	adjusted_p_value__LA_Up	query_size__LA_Up	intersection_size__LA_Up	p_adj_color	adjusted_p_value__EPA_Up	query_size__EPA_Up	intersection_size__EPA_Up
GO:MF	peptide-N4-(N-acetyl-beta-glucosaminyl)asparagine amidase activity	GO:0000224	6	10658	0.10151	0.10151	53	2	0.000238608	0.000238608	3	2	0.0929322	0.0929322	50	2	0.868324	0.868324	142	2
GO:MF	structural constituent of cuticle	GO:0042302	172	10658	0.000287078	0.000287078	85	10	1	1	678	10	1	1	98	3	1	1	44	1
GO:MF	lysozyme activity	GO:0003796	10	10658	1	1	2840	6	0.00524397	0.00524397	735	6	0.000707721	0.000707721	524	6	0.0184512	0.0184512	1395	7
GO:MF	peptidoglycan muralytic activity	GO:0061783	10	10658	1	1	2840	6	0.00524397	0.00524397	735	6	0.000707721	0.000707721	524	6	0.0184512	0.0184512	1395	7
GO:MF	aminoacylase activity	GO:0004046	4	10658	1	1	1827	2	0.345599	0.345599	716	3	1	1	1650	3	0.00784968	0.00784968	193	3
GO:MF	hydrolase activity, acting on carbon-nitrogen (but not peptide) bonds, in linear amides	GO:0016811	44	10658	1	1	53	2	0.0150124	0.0150124	3	2	1	1	50	2	0.384976	0.384976	193	5
GO:MF	structural constituent of collagen and cuticulin-based cuticle	GO:0042329	13	10658	0.0150498	0.0150498	183	4	1	1	1446	5	1	1	1342	2	1	1	2205	5
GO:MF	glycosaminoglycan binding	GO:0005539	9	10658	0.0171919	0.0171919	2480	8	1	1	778	2	1	1	2460	3	1	1	2233	4
GO:MF	hydrolase activity, acting on carbon-nitrogen (but not peptide) bonds	GO:0016810	75	10658	1	1	88	3	0.0439519	0.0439519	3	2	1	1	50	2	1	1	193	5
GO:BP	cilium organization	GO:0044782	83	9622	2.67965e-05	2.67965e-05	2296	43	1	1	351	1	1	1	74	1	1	1	147	1
GO:BP	plasma membrane bounded cell projection assembly	GO:0120031	89	9622	0.000181207	0.000181207	2333	44	1	1	351	1	1	1	74	1	1	1	147	1
GO:BP	carbohydrate derivative catabolic process	GO:1901136	69	9622	1	1	53	3	0.00032685	0.00032685	3	3	1	1	245	7	0.508285	0.508285	143	6
GO:BP	cilium assembly	GO:0060271	78	9622	0.000392879	0.000392879	2296	39	1	1	351	1	1	1	74	1	1	1	147	1
GO:BP	non-motile cilium assembly	GO:1905515	39	9622	0.000495161	0.000495161	2296	24	1	1	1876	3	1	1	1505	3	1	1	1284	1
GO:BP	cell projection assembly	GO:0030031	97	9622	0.00105212	0.00105212	2481	47	1	1	351	1	1	1	74	1	1	1	147	1
GO:BP	glycosaminoglycan catabolic process	GO:0006027	5	9622	1	1	490	3	0.00195479	0.00195479	248	4	0.00189695	0.00189695	245	4	0.0097388	0.0097388	369	4
GO:BP	protein deglycosylation	GO:0006517	10	9622	1	1	53	2	0.00269907	0.00269907	3	2	1	1	50	2	1	1	142	2
GO:BP	peptidoglycan catabolic process	GO:0009253	4	9622	1	1	490	2	0.00365214	0.00365214	97	3	0.0603925	0.0603925	245	3	0.180269	0.180269	55	2
GO:BP	peptidoglycan metabolic process	GO:0000270	4	9622	1	1	490	2	0.00365214	0.00365214	97	3	0.0603925	0.0603925	245	3	0.180269	0.180269	55	2
GO:BP	aminoglycan catabolic process	GO:0006026	12	9622	0.432302	0.432302	596	5	0.00418146	0.00418146	97	4	0.00663362	0.00663362	245	5	0.0199129	0.0199129	143	4
GO:BP	intraciliary transport	GO:0042073	27	9622	0.0072095	0.0072095	2182	17	1	1	2012	3	1	1	825	1	1	1	1284	2
GO:BP	cytolysis	GO:0019835	4	9622	1	1	2840	4	0.0312885	0.0312885	735	4	0.00820814	0.00820814	524	4	0.157463	0.157463	1095	4
GO:BP	protein quality control for misfolded or incompletely synthesized proteins	GO:0006515	18	9622	1	1	53	2	0.00917174	0.00917174	3	2	1	1	50	2	1	1	142	2
GO:BP	glycoprotein catabolic process	GO:0006516	19	9622	1	1	53	2	0.0102501	0.0102501	3	2	1	1	50	2	1	1	142	2
GO:BP	protein transport along microtubule	GO:0098840	28	9622	0.0144778	0.0144778	2182	17	1	1	2012	3	1	1	825	1	1	1	1284	2
GO:BP	microtubule-based protein transport	GO:0099118	28	9622	0.0144778	0.0144778	2182	17	1	1	2012	3	1	1	825	1	1	1	1284	2
GO:BP	defense response to Gram-positive bacterium	GO:0050830	70	9622	1	1	492	5	0.0168493	0.0168493	830	18	1	1	524	11	0.0937069	0.0937069	608	14
GO:BP	cell wall macromolecule catabolic process	GO:0016998	7	9622	1	1	596	3	0.0312593	0.0312593	97	3	0.499151	0.499151	245	3	0.624022	0.624022	55	2
GO:CC	extracellular region	GO:0005576	632	12170	3.14234e-09	3.14234e-09	731	82	1.45206e-05	1.45206e-05	1446	120	0.000177162	0.000177162	2311	168	2.55534e-05	2.55534e-05	768	74
GO:CC	basement membrane	GO:0005604	27	12170	2.75441e-08	2.75441e-08	2758	22	0.0599005	0.0599005	1868	12	1	1	2371	10	1	1	1205	6
GO:CC	collagen-containing extracellular matrix	GO:0062023	58	12170	6.80899e-07	6.80899e-07	2758	34	0.0113726	0.0113726	2133	23	1	1	2371	19	1	1	1613	13
GO:CC	extracellular space	GO:0005615	312	12170	0.0179895	0.0179895	3023	107	0.000815934	0.000815934	1576	69	7.03387e-06	7.03387e-06	1451	71	0.00177251	0.00177251	755	40
GO:CC	ciliary transition zone	GO:0035869	29	12170	2.13032e-05	2.13032e-05	2138	18	1	1	1876	1	1	1	2336	2	1	1	2075	1
GO:CC	extracellular matrix	GO:0031012	94	12170	2.89848e-05	2.89848e-05	2944	46	0.217054	0.217054	2133	29	1	1	2371	26	1	1	44	2
GO:CC	ciliary base	GO:0097546	16	12170	0.000141637	0.000141637	2138	12	1	1	-1	-1	1	1	1484	1	1	1	-1	-1
GO:CC	ciliary basal body	GO:0036064	39	12170	0.000175682	0.000175682	1668	18	1	1	351	1	1	1	74	1	1	1	147	1
GO:CC	cortical layer of collagen and cuticulin-based cuticle extracellular matrix	GO:0060106	4	12170	0.000244178	0.000244178	85	3	1	1	1201	2	1	1	89	1	1	1	1449	1
GO:CC	striated muscle dense body	GO:0055120	94	12170	0.000289112	0.000289112	2746	42	1	1	481	3	1	1	441	2	1	1	391	3
GO:CC	intraciliary transport particle	GO:0030990	18	12170	0.00037701	0.00037701	1219	10	1	1	1876	1	1	1	2336	2	1	1	2075	2
GO:CC	intraciliary transport particle B	GO:0030992	14	12170	0.000580553	0.000580553	3038	12	1	1	1876	1	1	1	2336	2	1	1	2075	2
GO:CC	pseudopodium	GO:0031143	42	12170	1	1	2824	10	0.00112992	0.00112992	2109	20	1	1	421	1	1	1	38	1
GO:CC	cilium	GO:0005929	179	12170	0.00184841	0.00184841	2244	57	1	1	139	1	1	1	74	1	1	1	147	2
GO:CC	intermediate filament	GO:0005882	16	12170	0.00262557	0.00262557	2780	12	1	1	118	1	1	1	25	1	1	1	239	2
GO:CC	intermediate filament cytoskeleton	GO:0045111	17	12170	0.00706279	0.00706279	2780	12	1	1	118	1	1	1	25	1	1	1	239	2
GO:CC	lysosome	GO:0005764	159	12170	1	1	741	13	1	1	1564	32	0.0258457	0.0258457	1364	34	0.0133811	0.0133811	728	23
GO:CC	ciliary plasm	GO:0097014	31	12170	0.0146946	0.0146946	2138	15	1	1	2012	3	1	1	825	1	1	1	848	1
GO:CC	contractile fiber	GO:0043292	160	12170	0.0159833	0.0159833	2530	54	1	1	481	3	1	1	290	1	1	1	391	3
GO:CC	lytic vacuole	GO:0000323	161	12170	1	1	741	13	1	1	1564	32	0.0332989	0.0332989	1364	34	0.0162783	0.0162783	728	23
GO:CC	cell surface	GO:0009986	105	12170	0.364228	0.364228	1965	29	0.141314	0.141314	1576	26	0.0235995	0.0235995	1417	26	0.802413	0.802413	1878	27
GO:CC	supramolecular polymer	GO:0099081	304	12170	0.0236597	0.0236597	2555	91	1	1	118	1	1	1	51	2	1	1	88	1
GO:CC	egg chorion	GO:0042600	2	12170	1	1	987	2	0.130517	0.130517	312	2	0.238016	0.238016	444	2	0.0407468	0.0407468	179	2
GO:CC	axoneme	GO:0005930	30	12170	0.0413232	0.0413232	2138	14	1	1	1876	2	1	1	825	1	1	1	2075	2
GO:CC	collagen and cuticulin-based cuticle extracellular matrix	GO:0060102	18	12170	0.0464076	0.0464076	85	3	0.324013	0.324013	2133	9	1	1	2297	6	1	1	2205	6
TF	Factor: elt-3; motif: TCTTATCA	TF:M07154	2235	18479	0.00993312	0.00993312	1781	262	1.76423e-07	1.76423e-07	2146	344	2.66745e-12	2.66745e-12	2100	363	9.82304e-12	9.82304e-12	2034	351
TF	Factor: elt-3; motif: TCTTATCA; match class: 1	TF:M07154_1	208	18479	0.0329383	0.0329383	1195	26	1.40549e-05	1.40549e-05	1478	39	0.000147927	0.000147927	2009	45	4.0027e-06	4.0027e-06	2010	49
TF	Factor: hlh-2:hlh-14; motif: NNAACABCTGTCNNNN	TF:M03133	169	18479	0.077911	0.077911	639	14	0.0044801	0.0044801	606	16	0.00442396	0.00442396	604	16	0.0053944	0.0053944	1244	25
TF	Factor: hlh-2:cnd-1; motif: NNNAACAKCTGTCNNN	TF:M03121	483	18479	1	1	3000	90	0.0936984	0.0936984	640	29	0.0155277	0.0155277	821	38	0.00915465	0.00915465	1362	57
TF	Factor: Skn-1; motif: NWWWATCATBNN; match class: 1	TF:M00230_1	2	18479	1	1	-1	-1	0.0302443	0.0302443	9	1	0.0206783	0.0206783	6	1	0.0105414	0.0105414	3	1
TF	Factor: ces-2; motif: RTTACGTAAY	TF:M00398	40	18479	1	1	101	1	0.010828	0.010828	442	6	0.20464	0.20464	345	4	0.984068	0.984068	1105	6
TF	Factor: unc-86; motif: NTATGCAT; match class: 1	TF:M08057_1	74	18479	0.24234	0.24234	1015	10	0.0315956	0.0315956	12	2	0.638154	0.638154	534	6	0.0119471	0.0119471	35	3
TF	Factor: hlh-2:hlh-19; motif: NNNAMCAGSTGKYMNN	TF:M03128	633	18479	0.945806	0.945806	777	37	0.0150709	0.0150709	582	36	0.0213305	0.0213305	794	45	0.0142537	0.0142537	1486	75
TF	Factor: hlh-1; motif: NNGACAGCTGTCRNNN; match class: 1	TF:M03137_1	235	18479	0.871882	0.871882	672	15	0.0310112	0.0310112	1715	37	0.0748535	0.0748535	2121	42	0.0623877	0.0623877	1654	35
TF	Factor: hlh-2:lin-32; motif: NNNNACAGCTGTYNNN	TF:M03124	172	18479	0.845528	0.845528	2982	38	0.0837021	0.0837021	640	14	0.0366714	0.0366714	333	10	0.0324859	0.0324859	1458	26
TF	Factor: unc-86; motif: NTATGCAT	TF:M08057	840	18479	1	1	3007	156	0.0486169	0.0486169	12	4	0.481939	0.481939	12	3	0.207734	0.207734	9	3

## Sheet: Summary_Down after mating
source	term_name	term_id	term_size	effective_domain_size	p_adj_color	adjusted_p_value__No Supp_Down	query_size__No Supp_Down	intersection_size__No Supp_Down	p_adj_color	adjusted_p_value__OA_Down	query_size__OA_Down	intersection_size__OA_Down	p_adj_color	adjusted_p_value__LA_Down	query_size__LA_Down	intersection_size__LA_Down	p_adj_color	adjusted_p_value__EPA_Down	query_size__EPA_Down	intersection_size__EPA_Down
GO:MF	structural constituent of cuticle	GO:0042302	172	10658	1	1	177	1	7.71391e-09	7.71391e-09	393	28	1	1	401	11	0.049791	0.049791	467	19
GO:MF	oxidoreductase activity	GO:0016491	574	10658	1	1	2	1	0.00103259	0.00103259	107	19	4.00448e-05	4.00448e-05	63	16	0.00499936	0.00499936	99	17
GO:MF	iron ion binding	GO:0005506	120	10658	1	1	618	9	0.00308832	0.00308832	158	10	0.00013475	0.00013475	63	8	0.00010309	0.00010309	84	9
GO:MF	monooxygenase activity	GO:0004497	106	10658	1	1	334	4	0.00101209	0.00101209	158	10	0.000729931	0.000729931	152	10	0.000251323	0.000251323	333	15
GO:MF	steroid hydroxylase activity	GO:0008395	40	10658	1	1	483	2	0.00621916	0.00621916	92	5	0.0060321	0.0060321	91	5	0.000986075	0.000986075	64	5
GO:MF	oxidoreductase activity, acting on paired donors, with incorporation or reduction of molecular oxygen, reduced flavin or flavoprotein as one donor, and incorporation of one atom of oxygen	GO:0016712	41	10658	1	1	483	2	0.00703493	0.00703493	92	5	0.00682387	0.00682387	91	5	0.00111786	0.00111786	64	5
GO:MF	oxidoreductase activity, acting on paired donors, with incorporation or reduction of molecular oxygen	GO:0016705	136	10658	1	1	353	7	0.00233444	0.00233444	233	13	0.00411311	0.00411311	63	7	0.00132566	0.00132566	333	16
GO:MF	heme binding	GO:0020037	157	10658	1	1	673	9	0.112965	0.112965	92	7	0.0104198	0.0104198	63	7	0.00828717	0.00828717	84	8
GO:MF	tetrapyrrole binding	GO:0046906	159	10658	1	1	673	10	0.121935	0.121935	92	7	0.0113002	0.0113002	63	7	0.00907545	0.00907545	84	8
GO:MF	sodium transmembrane transporter activity, phosphorylative mechanism	GO:0008554	8	10658	1	1	2802	2	0.433158	0.433158	81	2	0.014719	0.014719	15	2	0.37104	0.37104	77	2
GO:MF	potassium transmembrane transporter activity, phosphorylative mechanism	GO:0008556	8	10658	1	1	2802	2	0.433158	0.433158	81	2	0.014719	0.014719	15	2	0.37104	0.37104	77	2
GO:MF	sodium:potassium-exchanging ATPase activity	GO:0005391	8	10658	1	1	2802	2	0.433158	0.433158	81	2	0.014719	0.014719	15	2	0.37104	0.37104	77	2
GO:MF	3'-5'-exoribonuclease activity	GO:0000175	20	10658	0.0170614	0.0170614	2426	13	1	1	560	2	1	1	522	2	1	1	847	2
GO:MF	glucuronosyltransferase activity	GO:0015020	83	10658	1	1	67	3	0.425539	0.425539	64	4	0.0428799	0.0428799	376	11	1	1	326	8
GO:BP	oxidation-reduction process	GO:0055114	658	9622	1	1	2	1	0.0274076	0.0274076	115	21	0.000578194	0.000578194	63	17	0.0352117	0.0352117	99	19
GO:BP	drug catabolic process	GO:0042737	40	9622	1	1	483	2	0.0341373	0.0341373	92	5	0.0301079	0.0301079	91	5	0.00636278	0.00636278	64	5
GO:BP	exogenous drug catabolic process	GO:0042738	40	9622	1	1	483	2	0.0341373	0.0341373	92	5	0.0301079	0.0301079	91	5	0.00636278	0.00636278	64	5
GO:BP	drug metabolic process	GO:0017144	40	9622	1	1	483	2	0.0341373	0.0341373	92	5	0.0301079	0.0301079	91	5	0.00636278	0.00636278	64	5
GO:BP	cellular response to xenobiotic stimulus	GO:0071466	42	9622	1	1	483	2	0.0434728	0.0434728	92	5	0.0383481	0.0383481	91	5	0.00814205	0.00814205	64	5
GO:BP	xenobiotic metabolic process	GO:0006805	42	9622	1	1	483	2	0.0434728	0.0434728	92	5	0.0383481	0.0383481	91	5	0.00814205	0.00814205	64	5
GO:BP	response to xenobiotic stimulus	GO:0009410	43	9622	1	1	483	2	0.0488239	0.0488239	92	5	0.0430721	0.0430721	91	5	0.00916638	0.00916638	64	5
GO:BP	inorganic cation import across plasma membrane	GO:0098659	38	9622	1	1	59	1	1	1	81	3	0.0219533	0.0219533	15	3	1	1	77	3
GO:BP	inorganic ion import across plasma membrane	GO:0099587	38	9622	1	1	59	1	1	1	81	3	0.0219533	0.0219533	15	3	1	1	77	3
GO:BP	import across plasma membrane	GO:0098739	39	9622	1	1	59	1	1	1	81	3	0.0237605	0.0237605	15	3	1	1	77	3
GO:BP	cellular monovalent inorganic cation homeostasis	GO:0030004	43	9622	1	1	59	1	1	1	81	3	0.0319654	0.0319654	15	3	1	1	77	3
GO:BP	import into cell	GO:0098657	49	9622	1	1	59	1	1	1	81	3	0.0474539	0.0474539	15	3	1	1	77	3
GO:BP	response to drug	GO:0042493	60	9622	1	1	280	2	0.243773	0.243773	92	5	0.215369	0.215369	91	5	0.0476796	0.0476796	64	5
GO:CC	messenger ribonucleoprotein complex	GO:1990124	9	12170	0.000965877	0.000965877	2067	8	1	1	923	1	1	1	-1	-1	1	1	-1	-1
GO:CC	90S preribosome	GO:0030686	24	12170	1	1	28	1	1	1	358	1	0.0093942	0.0093942	1195	10	0.2218	0.2218	1425	9
GO:CC	ribonucleoprotein granule	GO:0035770	114	12170	0.0159014	0.0159014	2146	37	1	1	1147	13	1	1	1086	9	1	1	356	2
GO:CC	cytoplasmic ribonucleoprotein granule	GO:0036464	113	12170	0.0300513	0.0300513	2146	36	1	1	1147	13	1	1	1086	9	1	1	356	2
TF	Factor: ceh-48; motif: NNYCRATAN; match class: 1	TF:M08052_1	5885	18479	0.0017473	0.0017473	3175	1105	1	1	3	1	1	1	4	2	1	1	1607	504
TF	Factor: efl-1; motif: NNNNSGCGSGAAAWT	TF:M07153	1236	18479	0.00209278	0.00209278	4381	350	1	1	1056	66	1	1	24	3	1	1	428	27
TF	Factor: elt-3; motif: TCTTATCA	TF:M07154	2235	18479	0.447914	0.447914	246	42	0.0101266	0.0101266	481	84	0.00459404	0.00459404	31	12	0.0139134	0.0139134	206	42
TF	Factor: daf-12; motif: GWGYGTGTGTGYGTN	TF:M07151	20	18479	0.036196	0.036196	2124	8	0.582226	0.582226	524	3	0.421183	0.421183	164	2	1	1	316	2

## Sheet: ctrl
Up after mating
source	term_name	term_id	adjusted_p_value	negative_log10_of_adjusted_p_value	term_size	query_size	intersection_size	effective_domain_size	intersections
GO:MF	structural constituent of cuticle	GO:0042302	0.000229433	3.63935	172	83	10	10658	ZK1248.2,F56D5.1,T14B4.6,F53F1.5,F54D8.1,F22B5.3,F46C8.6,F14H12.1,H27M09.4,ZK836.1
GO:MF	structural constituent of collagen and cuticulin-based cuticle	GO:0042329	0.0138039	1.86	13	179	4	10658	T14B4.6,F46C8.6,ZK836.1,T14B4.7
GO:MF	glycosaminoglycan binding	GO:0005539	0.0146804	1.83326	9	2430	8	10658	C28A5.3,K03D10.1,F40E10.4,C42D8.8,K09C4.8,ZC155.1,C37H5.1,T07C4.9
GO:BP	cilium organization	GO:0044782	4.43545e-05	4.35306	83	2247	42	9622	T26A8.2,F38G1.1,M28.7,ZK328.7,F35D2.4,Y110A7A.20,Y51A2D.15,Y41G9A.1,Y43F8C.4,F23B2.4,Y75B8A.12,F54C1.5,C18H9.8,F09G8.5,F20D12.3,Y11D7A.4,T25F10.5,Y47G6A.17,C09G5.8,Y38F2AL.2,C27H5.7,R31.3,F32A6.2,B0024.8,F19H8.3,F08F8.3,Y50D7A.6,F53A9.4,F52H3.5,Y42A5A.4,F59C6.7,K07C11.10,C27F2.1,K03E6.4,M04C9.5,R01H10.6,K07G5.3,F39B2.9,F02D8.3,ZK520.3,R02E12.4,Y113G7A.6
GO:BP	plasma membrane bounded cell projection assembly	GO:0120031	0.000271813	3.56573	89	2283	43	9622	T26A8.2,F38G1.1,M28.7,F35D2.4,T25C8.2,F10E9.6,Y51A2D.15,Y41G9A.1,Y43F8C.4,F23B2.4,Y75B8A.12,C18H9.8,F09G8.5,F20D12.3,Y11D7A.4,T25F10.5,Y47G6A.17,C09G5.8,Y38F2AL.2,C27H5.7,R31.3,F32A6.2,B0024.8,F19H8.3,F08F8.3,Y50D7A.6,F53A9.4,F52H3.5,Y42A5A.4,F59C6.7,K07C11.10,K03E6.4,M04C9.5,R01H10.6,K07G5.3,F39B2.9,C33D9.1,F02D8.3,F09B9.2,ZK520.3,R02E12.4,Y113G7A.6,F38E9.5
GO:BP	non-motile cilium assembly	GO:1905515	0.000297205	3.52694	39	2247	24	9622	T26A8.2,M28.7,F35D2.4,Y41G9A.1,Y43F8C.4,F23B2.4,Y75B8A.12,F20D12.3,T25F10.5,Y47G6A.17,C09G5.8,Y38F2AL.2,R31.3,B0024.8,F08F8.3,F53A9.4,F59C6.7,K03E6.4,M04C9.5,K07G5.3,F39B2.9,F02D8.3,ZK520.3,Y113G7A.6
GO:BP	cell projection assembly	GO:0030031	0.000515104	3.28811	97	2431	47	9622	T26A8.2,F38G1.1,M28.7,F35D2.4,T25C8.2,F10E9.6,Y51A2D.15,Y41G9A.1,Y43F8C.4,F23B2.4,C39F7.2,Y75B8A.12,C18H9.8,F09G8.5,F20D12.3,Y11D7A.4,T25F10.5,Y47G6A.17,F22E12.2,C09G5.8,Y38F2AL.2,C27H5.7,R31.3,F32A6.2,B0024.8,F19H8.3,F08F8.3,Y50D7A.6,F53A9.4,F52H3.5,Y42A5A.4,F59C6.7,K07C11.10,K03E6.4,M04C9.5,R01H10.6,K07G5.3,F39B2.9,C33D9.1,F02D8.3,F09B9.2,ZK520.3,R02E12.4,Y113G7A.6,F38E9.5,C04C3.5,T21D12.4
GO:BP	cilium assembly	GO:0060271	0.000655859	3.18319	78	2247	38	9622	T26A8.2,F38G1.1,M28.7,F35D2.4,Y51A2D.15,Y41G9A.1,Y43F8C.4,F23B2.4,Y75B8A.12,C18H9.8,F09G8.5,F20D12.3,Y11D7A.4,T25F10.5,Y47G6A.17,C09G5.8,Y38F2AL.2,C27H5.7,R31.3,F32A6.2,B0024.8,F19H8.3,F08F8.3,Y50D7A.6,F53A9.4,F52H3.5,Y42A5A.4,F59C6.7,K07C11.10,K03E6.4,M04C9.5,R01H10.6,K07G5.3,F39B2.9,F02D8.3,ZK520.3,R02E12.4,Y113G7A.6
GO:BP	intraciliary transport	GO:0042073	0.00487677	2.31187	27	2136	17	9622	ZK328.7,Y110A7A.20,Y41G9A.1,F23B2.4,Y75B8A.12,F54C1.5,C18H9.8,T25F10.5,C27H5.7,R31.3,F32A6.2,F08F8.3,F59C6.7,C27F2.1,M04C9.5,F02D8.3,ZK520.3
GO:BP	microtubule-based protein transport	GO:0099118	0.00984826	2.00664	28	2136	17	9622	ZK328.7,Y110A7A.20,Y41G9A.1,F23B2.4,Y75B8A.12,F54C1.5,C18H9.8,T25F10.5,C27H5.7,R31.3,F32A6.2,F08F8.3,F59C6.7,C27F2.1,M04C9.5,F02D8.3,ZK520.3
GO:BP	protein transport along microtubule	GO:0098840	0.00984826	2.00664	28	2136	17	9622	ZK328.7,Y110A7A.20,Y41G9A.1,F23B2.4,Y75B8A.12,F54C1.5,C18H9.8,T25F10.5,C27H5.7,R31.3,F32A6.2,F08F8.3,F59C6.7,C27F2.1,M04C9.5,F02D8.3,ZK520.3
GO:CC	extracellular region	GO:0005576	1.07886e-08	7.96704	632	708	79	12170	F53F1.5,W04G3.1,W04G3.8,F41A4.1,ZK287.8,F46C8.6,D1044.2,W01F3.3,H27M09.4,F41G3.12,ZK836.1,ZC84.1,W04G3.2,C08F11.12,T03E6.7,W01B6.1,Y45F10C.2,F52H3.1,F02D8.4,ZC376.2,ZK616.9,F07D3.2,K10B4.6,F20H11.5,T14B4.7,W04G3.3,F35G8.2,F58B3.9,T22A3.8,F11F1.7,H13N06.6,C17G1.6,F40F4.4,K03H1.4,K05F1.5,C39D10.7,T01D3.3,B0393.5,F54E2.2,F40E10.1,ZK1290.12,C37C3.6,F40F4.3,C43C3.3,B0252.2,F57F5.1,K09C8.5,T22H2.6,Y5F2…
GO:CC	basement membrane	GO:0005604	1.9451e-08	7.71106	27	2703	22	12170	F41G3.12,T22A3.8,K05F1.5,C37C3.6,K09C8.5,F41C6.1,Y71G12B.11,C54D1.5,W03F8.5,F10E7.4,F54F3.1,K04H4.1,C36B1.1,F56H11.1,F57B7.4,ZK112.7,F01G12.5,F11F1.6,C44B12.2,K08C7.3,ZC101.2,F15G9.4
GO:CC	collagen-containing extracellular matrix	GO:0062023	4.18942e-07	6.37785	58	2703	34	12170	F53F1.5,F46C8.6,F41G3.12,ZK836.1,T22A3.8,K05F1.5,B0393.5,C37C3.6,K09C8.5,F41C6.1,M142.2,Y71G12B.11,F23H12.4,C54D1.5,W03F8.5,F10E7.4,F54F3.1,R11A5.7,K04H4.1,F26E4.3,C16C8.2,C36B1.1,F56H11.1,F57B7.4,ZK112.7,T05C12.10,F01G12.5,F11F1.6,C44B12.2,C49C8.5,K08C7.3,ZC101.2,K07E12.1,F15G9.4
GO:CC	extracellular matrix	GO:0031012	1.61434e-05	4.792	94	2884	46	12170	F53F1.5,F46C8.6,H27M09.4,F41G3.12,ZK836.1,T22A3.8,K05F1.5,B0393.5,C37C3.6,K09C8.5,F41C6.1,M142.2,Y71G12B.11,H36L18.1,F23H12.4,C54D1.5,W03F8.5,F10E7.4,F54F3.1,C07F11.1,R11A5.7,K04H4.1,F26E4.3,C16C8.2,W09D12.1,C36B1.1,F56H11.1,F57B7.4,ZK112.7,F26E4.7,K07C11.5,C46A5.3,T05C12.10,F01G12.5,F11F1.6,C44B12.2,E03G2.3,C49C8.5,K08C7.3,ZC101.2,M199.5,K07E12.1,M110.1,F15G9.4,F53B6.2,D1009.3
GO:CC	ciliary base	GO:0097546	0.000118826	3.92509	16	2092	12	12170	M28.7,T28F3.6,C34D4.1,Y41G9A.1,Y11D7A.4,T25F10.5,C27H5.7,F29G6.2,W03G9.7,R01H10.6,W07G1.5,F02D8.3
GO:CC	ciliary transition zone	GO:0035869	0.000119936	3.92105	29	2092	17	12170	T26A8.2,M28.7,F35D2.4,Y11D7A.4,Y47G6A.17,C09G5.8,Y38F2AL.2,R31.3,F08F8.3,F53A9.4,Y42A5A.4,F59C6.7,K03E6.4,W07G1.5,K07G5.3,F39B2.9,F02D8.3
GO:CC	striated muscle dense body	GO:0055120	0.000175997	3.75449	94	2691	42	12170	F15G9.1,Y71H2AM.15,T22A3.2,K02C4.4,F15D3.1,F32A7.3,C39F7.2,Y51A2D.19,C17G1.7,Y71G12B.11,Y39G8C.3,F42C5.9,T04C9.4,M03A8.4,F10E7.4,H22K11.4,W06D4.1,F14D12.2,M02D8.1,H14N18.1,M79.2,Y45G5AM.6,Y39A1C.1,B0303.2,D2063.1,K06A4.3,F54F2.1,C46G7.2,F42G4.3,Y105E8A.6,F56B6.4,Y23H5A.5,K03E6.6,C09B8.6,T05D4.1,F32F2.1,T03G6.3,T21D12.4,ZC101.2,C29F9.7,F34D6.3,C52B11.2
GO:CC	cortical layer of collagen and cuticulin-based cuticle extracellular matrix	GO:0060106	0.000243532	3.61344	4	83	3	12170	F53F1.5,F46C8.6,ZK836.1
GO:CC	ciliary basal body	GO:0036064	0.000324541	3.48873	39	1185	15	12170	F38G1.1,M28.7,Y51A2D.15,Y41G9A.1,Y43F8C.4,F23B2.4,Y75B8A.12,F54C1.5,F09G8.5,F20D12.3,T25F10.5,C09G5.8,Y38F2AL.2,C27H5.7,R31.3
GO:CC	intraciliary transport particle	GO:0030990	0.000341502	3.46661	18	1197	10	12170	F38G1.1,ZK328.7,Y110A7A.20,Y41G9A.1,F23B2.4,F54C1.5,C18H9.8,C27H5.7,R31.3,F32A6.2
GO:CC	intraciliary transport particle B	GO:0030992	0.000491657	3.30834	14	2976	12	12170	F38G1.1,Y110A7A.20,Y41G9A.1,F54C1.5,C18H9.8,C27H5.7,R31.3,F32A6.2,F59C6.7,ZK520.3,C04C3.5,T27B1.1
GO:CC	intermediate filament	GO:0005882	0.00223315	2.65108	16	2722	12	12170	K05B2.3,F25E2.4,M6.1,F10C1.2,F37B4.2,C43C3.1,F10C1.7,F52E10.5,W10G6.3,T22D2.1,K08E5.3,ZK1151.1
GO:CC	intermediate filament cytoskeleton	GO:0045111	0.00604013	2.21895	17	2722	12	12170	K05B2.3,F25E2.4,M6.1,F10C1.2,F37B4.2,C43C3.1,F10C1.7,F52E10.5,W10G6.3,T22D2.1,K08E5.3,ZK1151.1
GO:CC	cilium	GO:0005929	0.00976209	2.01046	179	2197	54	12170	T26A8.2,C53B7.5,F38G1.1,M28.7,ZK328.7,F35D2.4,T28F3.6,C34D4.1,Y110A7A.20,B0228.5,Y51A2D.15,Y41G9A.1,Y43F8C.4,F23B2.4,Y75B8A.12,F54C1.5,B0272.1,C18H9.8,F09G8.5,F20D12.3,Y11D7A.4,T25F10.5,Y47G6A.17,D1009.5,C09G5.8,Y38F2AL.2,Y38F2AL.1,C27H5.7,R31.3,F32A6.2,B0024.8,F08F8.3,F29G6.2,Y50D7A.6,F23H11.8,F53A9.4,Y42A5A.4,F59C6.7,K07C11.10,W03G9.7,C06A8.8,C27F2.1,K03E6.4,M04C9.5,R01H10.6,W07G1.5,F38E1.5,K07…
GO:CC	contractile fiber	GO:0043292	0.0195475	1.70891	160	2478	53	12170	F15G9.1,Y71H2AM.15,T22A3.2,K02C4.4,F15D3.1,F32A7.3,C39F7.2,Y51A2D.19,C17G1.7,T22E5.5,Y71G12B.11,Y39G8C.3,F42C5.9,T04C9.4,M03A8.4,F10E7.4,F27D9.8,H22K11.4,K12F2.2,K12F2.1,W06D4.1,F14D12.2,M02D8.1,H14N18.1,F08B6.4,M79.2,F09F7.2,C14F5.3,F42E11.4,T08B1.2,Y45G5AM.6,Y39A1C.1,B0303.2,D2063.1,K06A4.3,F54F2.1,C46G7.2,F42G4.3,Y105E8A.6,M03F4.2,F52B10.1,F56B6.4,Y23H5A.5,T18D3.4,K03E6.6,C09B8.6,T05D4.1,F32F2…
GO:CC	extracellular space	GO:0005615	0.0216655	1.66423	312	2961	105	12170	W01F3.3,H27M09.4,T03E6.7,W01B6.1,F52H3.1,F02D8.4,ZC376.2,ZK616.9,K10B4.6,F20H11.5,F35G8.2,F58B3.9,F11F1.7,H13N06.6,K03H1.4,ZK1290.12,B0252.2,F57F5.1,K09C8.5,Y5F2A.2,K07C11.4,F41E6.6,K03H1.3,F36A4.8,W01F3.2,C28C12.7,F26G1.11,H36L18.1,C52E4.1,C53D6.2,C29E6.1,T02B5.3,R13A5.6,F09A5.9,C43H6.6,C07F11.1,T14G10.4,F48E8.1,R11A5.7,F26G1.10,C44H4.3,K04H4.1,W07B8.5,B0213.4,C05C9.1,F26E4.3,Y18H1A.9,F32H5.1,K0…
GO:CC	collagen and cuticulin-based cuticle extracellular matrix	GO:0060102	0.0463648	1.33381	18	83	3	12170	F53F1.5,F46C8.6,ZK836.1
TF	Factor: elt-3; motif: TCTTATCA	TF:M07154	0.00306715	2.51327	2235	1817	271	18479	F56D5.1,F52E4.6,W04G3.8,R13A5.5,F15B9.8,C17E7.13,F10C1.9,Y37A1B.7,T04C12.1,Y41D4B.6,C29F7.2,Y27F2A.3,F09C8.1,H27M09.4,ZK836.1,Y23H5B.8,F21H11.3,F27C8.4,Y46G5A.21,C10A4.8,K08C7.2,F31D4.5,Y38C9B.1,Y62H9A.4,C50D2.1,Y54G2A.3,F38A6.1,ZK930.3,ZC376.2,C14A4.9,ZK381.5,Y66C5A.1,T05F1.10,R02E4.3,K02G10.5,C47E12.8,H13N06.6,K03H1.4,T07H3.2,F55H12.5,M4.1,K01A2.4,T16G1.6,F35D2.2,F44C4.5,F52D1.2,C31H2.4,W03F9.4…
TF	Factor: elt-3; motif: TCTTATCA; match class: 1	TF:M07154_1	0.0224488	1.64881	208	1901	37	18479	T04C12.1,ZC376.2,C14A4.9,C31H2.4,F28H7.3,B0252.2,F58G1.4,C31H5.6,C52E4.1,F35G12.6,K08C9.4,F41E6.15,H01A20.1,F42C5.10,T07F10.4,F49F1.5,F54F3.1,M03F8.1,R12E2.9,F56B3.7,W02A2.9,C29E4.7,F37B4.2,Y53F4B.29,H03A11.2,Y38C1AB.6,C43C3.1,F08B12.2,F56H11.1,Y71D11A.3,B0507.3,C10C5.4,T01G5.1,F08B12.4,W04G3.5,C05E4.1,R07B7.5
Down after mating
source	term_name	term_id	adjusted_p_value	negative_log10_of_adjusted_p_value	term_size	query_size	intersection_size	effective_domain_size	intersections
GO:MF	3'-5'-exoribonuclease activity	GO:0000175	0.0146874	1.83306	20	2396	13	10658	AH9.2,W02G9.5,ZC518.3,ZK632.7,Y56A3A.1,T07A9.5,F44A2.1,Y57A10A.25,R02D3.8,Y56A3A.20,C04G2.6,ZK1098.8,M02B7.2
GO:BP	germ cell proliferation	GO:0036093	0.0370859	1.43079	15	2701	12	9622	C36C9.1,F52D2.4,T23G11.3,F35D6.1,K02B9.1,K06A1.5,F02A9.6,C01F6.4,C34D4.14,D2045.1,F41E6.13,F37D6.1
GO:CC	messenger ribonucleoprotein complex	GO:1990124	0.000929314	3.03184	9	2046	8	12170	Y54E10A.4,C40H1.1,Y18D10A.17,C12C8.3,C09G9.6,C07H6.5,B0414.5,F56F3.1
GO:CC	ribonucleoprotein granule	GO:0035770	0.00547736	2.26143	114	2124	38	12170	C36C9.1,ZK858.1,R06C7.1,K02B9.2,F52D2.4,C36B1.8,C30G12.7,T23G11.3,T07F8.3,F26F4.7,F49E11.1,Y51H4A.13,F57B9.2,W03C9.7,F43G6.9,ZK328.5,Y18D10A.17,C12C8.3,ZK632.7,Y56A3A.1,F53G12.5,C18A3.5,C09G9.6,Y53C10A.12,R05D11.8,F52G2.1,F26A3.8,K02B9.1,Y71H2AM.19,F44A2.1,ZK856.12,C07H6.5,K08F4.2,F31E3.4,B0523.3,B0379.3,F56F3.1,Y56A3A.20
GO:CC	cytoplasmic ribonucleoprotein granule	GO:0036464	0.0107282	1.96947	113	2124	37	12170	C36C9.1,ZK858.1,R06C7.1,K02B9.2,F52D2.4,C36B1.8,C30G12.7,T23G11.3,T07F8.3,F26F4.7,F49E11.1,Y51H4A.13,F57B9.2,W03C9.7,F43G6.9,ZK328.5,Y18D10A.17,C12C8.3,ZK632.7,Y56A3A.1,F53G12.5,C18A3.5,C09G9.6,R05D11.8,F52G2.1,F26A3.8,K02B9.1,Y71H2AM.19,F44A2.1,ZK856.12,C07H6.5,K08F4.2,F31E3.4,B0523.3,B0379.3,F56F3.1,Y56A3A.20
GO:CC	P granule	GO:0043186	0.0367186	1.43511	70	356	9	12170	C36C9.1,ZK858.1,R06C7.1,K02B9.2,F52D2.4,C36B1.8,C30G12.7,T23G11.3,T07F8.3
GO:CC	pole plasm	GO:0045495	0.0367186	1.43511	70	356	9	12170	C36C9.1,ZK858.1,R06C7.1,K02B9.2,F52D2.4,C36B1.8,C30G12.7,T23G11.3,T07F8.3
GO:CC	germ plasm	GO:0060293	0.0367186	1.43511	70	356	9	12170	C36C9.1,ZK858.1,R06C7.1,K02B9.2,F52D2.4,C36B1.8,C30G12.7,T23G11.3,T07F8.3
TF	Factor: ceh-48; motif: NNYCRATAN; match class: 1	TF:M08052_1	0.000213785	3.67002	5885	3127	1101	18479	F56D6.9,F20C5.3,C05C10.4,T20D4.3,C23G10.6,T05G11.1,F13H8.2,C36C9.3,C02F12.4,C50E10.1,F08F3.9,C44B7.12,W05H9.4,C36C9.1,F33E11.3,K02B12.6,W04E12.2,C23H4.4,F31B9.3,C16A11.10,T21C12.4,F48A11.5,Y17G7B.1,F13E6.3,C07A9.8,Y111B2A.24,C05G6.1,K03D3.2,C24H10.2,W02F12.4,F08E10.7,T03F1.10,Y6G8.3,F56H1.5,C34F6.4,Y113G7B.6,B0391.5,B0432.8,ZK897.1,C06H2.3,Y71G12B.27,Y65B4A.6,Y26E6A.1,W07A12.8,F23D12.10,W01G7.5,R…
TF	Factor: efl-1; motif: NNNNSGCGSGAAAWT	TF:M07153	0.000395874	3.40244	1236	4311	351	18479	C36C9.1,AH9.2,C10G11.6,ZK177.1,F31B9.3,F13E6.3,C07A9.8,ZK177.8,C55B6.1,W01G7.5,F47D12.9,F19H6.4,R08D7.6,T22A3.3,R90.4,T19B10.6,F40G12.11,F26H9.2,T06C12.6,ZK1290.4,Y43F8C.9,K04F1.15,Y43F8A.3,F54D8.4,C37A2.4,K11D2.5,C17E7.4,M03C11.3,F41B5.2,C29F9.12,W01D2.5,W02F12.3,Y48G1C.8,Y54F10BM.13,C18F3.2,C37A2.2,Y55D5A.5,T08G5.5,F18A1.7,F22E5.17,Y18H1A.6,F28H1.3,T01G5.7,C45H4.16,Y51H4A.12,Y73B6A.5,R09A8.2,W0…
TF	Factor: daf-12; motif: GWGYGTGTGTGYGTN	TF:M07151	0.0352108	1.45332	20	2102	8	18479	F33H1.1,Y51H7C.11,F40F9.7,K12D12.4,C26C6.1,Y51H7C.3,C07A9.3,C11E4.8

## Sheet: +oa
Up after mating
source	term_name	term_id	adjusted_p_value	negative_log10_of_adjusted_p_value	term_size	query_size	intersection_size	effective_domain_size	intersections
GO:MF	peptide-N4-(N-acetyl-beta-glucosaminyl)asparagine amidase activity	GO:0000224	0.000231631	3.6352	6	3	2	10658	C17D12.3,Y50D4B.3
GO:MF	peptidoglycan muralytic activity	GO:0061783	0.0047412	2.32411	10	726	6	10658	F58B3.2,F58B3.1,F58B3.3,C45G7.3,C45G7.2,W03D2.7
GO:MF	lysozyme activity	GO:0003796	0.0047412	2.32411	10	726	6	10658	F58B3.2,F58B3.1,F58B3.3,C45G7.3,C45G7.2,W03D2.7
GO:MF	hydrolase activity, acting on carbon-nitrogen (but not peptide) bonds, in linear amides	GO:0016811	0.0145735	1.83644	44	3	2	10658	C17D12.3,Y50D4B.3
GO:MF	hydrolase activity, acting on carbon-nitrogen (but not peptide) bonds	GO:0016810	0.0426667	1.36991	75	3	2	10658	C17D12.3,Y50D4B.3
GO:BP	carbohydrate derivative catabolic process	GO:1901136	0.000346076	3.46083	69	3	3	9622	C17D12.3,F58B3.2,Y50D4B.3
GO:BP	glycosaminoglycan catabolic process	GO:0006027	0.00203657	2.6911	5	247	4	9622	F58B3.2,F58B3.1,F58B3.3,T22C8.2
GO:BP	protein deglycosylation	GO:0006517	0.00285784	2.54396	10	3	2	9622	C17D12.3,Y50D4B.3
GO:BP	peptidoglycan metabolic process	GO:0000270	0.00374767	2.42624	4	96	3	9622	F58B3.2,F58B3.1,F58B3.3
GO:BP	peptidoglycan catabolic process	GO:0009253	0.00374767	2.42624	4	96	3	9622	F58B3.2,F58B3.1,F58B3.3
GO:BP	aminoglycan catabolic process	GO:0006026	0.00424769	2.37185	12	96	4	9622	F58B3.2,F58B3.1,C25A8.4,F58B3.3
GO:BP	protein quality control for misfolded or incompletely synthesized proteins	GO:0006515	0.00971125	2.01272	18	3	2	9622	C17D12.3,Y50D4B.3
GO:BP	glycoprotein catabolic process	GO:0006516	0.010853	1.96445	19	3	2	9622	C17D12.3,Y50D4B.3
GO:BP	defense response to Gram-positive bacterium	GO:0050830	0.014622	1.83499	70	818	18	9622	F58B3.2,F58B3.1,F43C11.7,R07B1.10,F49E12.1,C45G7.3,T07H3.3,F10G2.3,F53A9.8,Y46C8AL.3,C09F12.1,C45G7.2,K12G11.3,F28G4.1,W03D2.7,F31D4.4,T08A9.12,T08A9.9
GO:BP	cytolysis	GO:0019835	0.0315327	1.50124	4	726	4	9622	F58B3.2,C45G7.3,C45G7.2,W03D2.7
GO:BP	cell wall macromolecule catabolic process	GO:0016998	0.0320845	1.49371	7	96	3	9622	F58B3.2,F58B3.1,F58B3.3
GO:CC	extracellular region	GO:0005576	1.22592e-05	4.91154	632	1426	119	12170	R13A5.6,M199.5,F20H11.5,Y45F10C.2,F40F4.4,C08F11.12,C25A8.4,F57F5.1,ZC376.2,K03H1.4,F54D7.4,T28B4.3,F40F4.3,Y5F2A.2,C28C12.7,F58B3.9,Y71H2AM.25,F35G8.2,C44B7.5,C45G7.3,ZK1251.2,K07C11.5,T14G10.4,W01F3.3,R13A5.3,Y57A10B.3,F55B12.5,T03E6.7,ZK669.3,F07D3.2,H27M09.4,W03F11.1,ZK287.8,T02B5.3,B0213.3,F10E7.4,Y45F10C.4,Y69A2AL.2,Y5F2A.1,F57B7.4,F41E6.6,M04D8.2,F53F1.5,F40E10.1,C39D10.7,F21E9.3,C17G1.6,F…
GO:CC	extracellular space	GO:0005615	0.00184393	2.73426	312	1551	67	12170	R13A5.6,M199.5,F20H11.5,F57F5.1,ZC376.2,K03H1.4,T28B4.3,Y5F2A.2,C28C12.7,F58B3.9,Y71H2AM.25,F35G8.2,C45G7.3,K07C11.5,T14G10.4,W01F3.3,R13A5.3,F55B12.5,T03E6.7,H27M09.4,T02B5.3,Y5F2A.1,F57B7.4,F41E6.6,F21E9.3,K03H1.3,F02D8.4,W09D12.1,K10B4.6,W07B8.4,F11F1.7,F22A3.7,F09A5.9,F32H5.1,C07F11.1,B0252.2,C44H4.3,Y43C5A.2,F52H3.1,H13N06.6,W09B12.1,B0213.4,W01F3.2,ZK337.1,ZK507.4,C05E4.3,Y74C9A.2,C49C8.5,R…
GO:CC	collagen-containing extracellular matrix	GO:0062023	0.0084264	2.07436	58	2094	23	12170	F10E7.4,F57B7.4,F53F1.5,F56H11.1,T01B7.7,F11F1.6,Y43C5A.2,K05F1.5,C37C3.6,ZK112.7,F46C8.6,C49C8.5,C54D1.5,T22A3.8,F30B5.1,F17C11.3,W03F8.5,K09C8.5,F41G3.12,F32B5.8,F27C1.8,T05C12.10,F23H12.4
TF	Factor: elt-3; motif: TCTTATCA	TF:M07154	3.1722e-08	7.49864	2235	2107	343	18479	F09C8.1,F27C8.4,R07C3.5,F17E9.11,T05F1.10,R13A5.6,Y62H9A.4,T26H5.9,K02E11.10,F46A9.1,C35D10.11,Y66C5A.1,Y106G6D.2,C33G8.3,T22G5.2,F10D2.8,F49B2.2,F57F5.1,F58B3.3,ZK593.3,ZC376.2,K08C7.2,F43C11.7,F59A6.12,C29F7.2,K03H1.4,ZK39.6,C03H5.1,T26H5.10,F54D7.4,W02D9.6,ZC204.7,ZK6.11,R06B10.2,Y5F2A.2,F44A6.5,C05C12.3,Y53H1B.2,Y46G5A.21,K09C4.1,C45G7.3,ZK1251.2,C10C5.5,Y34F4.2,F31E9.4,Y27F2A.3,Y106G6D.1,C54…
TF	Factor: elt-3; motif: TCTTATCA; match class: 1	TF:M07154_1	3.52243e-06	5.45316	208	1458	40	18479	C35D10.11,ZC376.2,K09C4.1,C52E2.7,T01G5.1,C50F7.5,T05E12.7,Y46H3B.1,C31H5.6,Y39E4B.11,C10C5.4,F56H11.1,C29E4.7,F28H7.3,B0252.2,F08H9.8,F08B12.4,F08B12.2,C31H2.4,R04B5.5,Y39B6A.20,F33H12.7,F53H8.3,C35D10.15,T23E7.6,C14A4.9,W02A2.9,W04G3.5,C16C4.4,B0213.2,F01G10.3,H03A11.2,ZK892.2,Y39B6A.5,F44C4.3,F37B4.2,F08A8.1,F21F8.7,C17G1.3,H01A20.1
TF	Factor: hlh-2:hlh-14; motif: NNAACABCTGTCNNNN	TF:M03133	0.00404832	2.39273	169	600	16	18479	ZK593.3,Y45G5AM.1,C02E7.6,Y51A2D.14,Y116A8B.1,Y54G2A.3,M116.4,ZK287.8,T26E3.8,F07B10.1,C33F10.13,R52.1,Y39B6A.1,F47C10.6,C48D1.1,F42G2.6
TF	Factor: ces-2; motif: RTTACGTAAY	TF:M00398	0.0101927	1.99171	40	436	6	18479	C08F1.3,R11A5.3,Y82E9BR.17,F31F4.15,B0285.7,C08F1.6
TF	Factor: hlh-2:hlh-19; motif: NNNAMCAGSTGKYMNN	TF:M03128	0.012596	1.89977	633	576	36	18479	K07C11.7,R07C3.11,Y57A10C.11,C32B5.14,ZK593.3,K01D12.9,T27F6.10,F23D12.5,Y45G5AM.1,C34C6.7,W02D9.7,Y106G6D.8,F44F1.6,ZK1251.2,Y51A2D.14,ZK430.5,Y57A10C.1,Y116A8B.1,Y54G2A.3,C02E7.7,C02F5.11,F21C10.10,F08D12.8,T03E6.7,C33D12.3,T26E3.8,F10F2.9,C33F10.13,R52.1,Y39B6A.1,H11E01.2,F41E7.5,F47C10.6,Y43B11AL.1,C48D1.1,Y105C5B.13
TF	Factor: hlh-1; motif: NNGACAGCTGTCRNNN; match class: 1	TF:M03137_1	0.0242693	1.61494	235	1691	37	18479	Y45G5AM.1,Y106G6D.8,C46C11.4,Y51A2D.14,ZK430.5,Y116A8B.1,Y54G2A.3,C02E7.7,C38C6.6,T01G5.1,C33F10.13,Y39B6A.1,Y105C5B.13,VH15N14R.1,F55C9.13,F55C9.10,K07H8.6,F08H9.8,F40H3.6,H37A05.4,K08C7.1,C50F4.13,F13E9.11,W04A8.4,F35B3.7,ZK593.2,ZC21.10,T28F2.4,C09G9.5,F56B6.4,F42H10.6,D1025.8,T06E6.10,D1022.4,C50F4.7,Y13C8A.1,K09F6.10
TF	Factor: unc-86; motif: NTATGCAT; match class: 1	TF:M08057_1	0.0267301	1.573	74	11	2	18479	F09C8.1,F17E9.11
TF	Factor: Skn-1; motif: NWWWATCATBNN; match class: 1	TF:M00230_1	0.0272228	1.56507	2	8	1	18479	F43E2.5
TF	Factor: unc-86; motif: NTATGCAT	TF:M08057	0.0340377	1.46804	840	11	4	18479	F09C8.1,H01M10.3,H29C22.1,F17E9.11
Down after mating
source	term_name	term_id	adjusted_p_value	negative_log10_of_adjusted_p_value	term_size	query_size	intersection_size	effective_domain_size	intersections
GO:MF	structural constituent of cuticle	GO:0042302	9.72619e-06	5.01206	172	378	23	10658	F02D10.1,T15B7.4,W05B2.6,M142.2,T28F2.6,M18.1,C09G5.4,Y73B6BL.34,T21B4.2,F41F3.4,F57B1.3,F56B3.1,C09G5.5,F14F7.1,C15A11.6,M195.1,F19C7.7,C50D2.4,F38A3.1,Y57A10A.11,F57B1.4,Y81G3A.5,F09G8.6
GO:MF	oxidoreductase activity	GO:0016491	0.000513642	3.28934	574	103	19	10658	K09A11.4,T10B5.8,K07C6.4,R05D8.9,F55A12.4,ZK816.5,R04B5.6,F08A8.2,F35B12.2,F01D5.9,F13D11.4,C49G7.8,K09D9.2,C03G6.14,C06B3.3,R08H2.1,C54F6.14,H24K24.5,F25D1.5
GO:MF	monooxygenase activity	GO:0004497	0.00068115	3.16676	106	153	10	10658	K09A11.4,K07C6.4,F01D5.9,C49G7.8,K09D9.2,C03G6.14,C06B3.3,H24K24.5,T19B10.1,Y5H2B.5
GO:MF	oxidoreductase activity, acting on paired donors, with incorporation or reduction of molecular oxygen	GO:0016705	0.00130262	2.88518	136	223	13	10658	K09A11.4,K07C6.4,F01D5.9,C49G7.8,K09D9.2,C03G6.14,C06B3.3,H24K24.5,T19B10.1,Y5H2B.5,C06H2.3,R04D3.1,T20B3.7
GO:MF	iron ion binding	GO:0005506	0.00189714	2.7219	120	223	12	10658	K09A11.4,K07C6.4,F01D5.9,C49G7.8,K09D9.2,C03G6.14,C06B3.3,C54F6.14,T19B10.1,Y5H2B.5,R04D3.1,T20B3.7
GO:MF	steroid hydroxylase activity	GO:0008395	0.00450556	2.34625	40	88	5	10658	K07C6.4,C49G7.8,K09D9.2,C03G6.14,C06B3.3
GO:MF	oxidoreductase activity, acting on paired donors, with incorporation or reduction of molecular oxygen, reduced flavin or flavoprotein as one donor, and incorporation of one atom of oxygen	GO:0016712	0.00509814	2.29259	41	88	5	10658	K07C6.4,C49G7.8,K09D9.2,C03G6.14,C06B3.3
GO:BP	oxidation-reduction process	GO:0055114	0.0140782	1.85145	658	111	21	9622	K09A11.4,T10B5.8,K07C6.4,R05D8.9,F55A12.4,ZK816.5,R04B5.6,F08A8.2,F35B12.2,F01D5.9,F13D11.4,C49G7.8,K09D9.2,C03G6.14,C06B3.3,R08H2.1,C05G6.1,C54F6.14,H24K24.5,F25D1.5,Y45G12C.2
GO:BP	drug metabolic process	GO:0017144	0.0247277	1.60682	40	88	5	9622	K07C6.4,C49G7.8,K09D9.2,C03G6.14,C06B3.3
GO:BP	drug catabolic process	GO:0042737	0.0247277	1.60682	40	88	5	9622	K07C6.4,C49G7.8,K09D9.2,C03G6.14,C06B3.3
GO:BP	exogenous drug catabolic process	GO:0042738	0.0247277	1.60682	40	88	5	9622	K07C6.4,C49G7.8,K09D9.2,C03G6.14,C06B3.3
GO:BP	xenobiotic metabolic process	GO:0006805	0.0315116	1.50153	42	88	5	9622	K07C6.4,C49G7.8,K09D9.2,C03G6.14,C06B3.3
GO:BP	cellular response to xenobiotic stimulus	GO:0071466	0.0315116	1.50153	42	88	5	9622	K07C6.4,C49G7.8,K09D9.2,C03G6.14,C06B3.3
GO:BP	response to xenobiotic stimulus	GO:0009410	0.0354026	1.45096	43	88	5	9622	K07C6.4,C49G7.8,K09D9.2,C03G6.14,C06B3.3
TF	Factor: elt-3; motif: TCTTATCA	TF:M07154	0.00336405	2.47314	2235	466	84	18479	C33C12.8,ZK384.2,F52F10.4,F58E1.6,F44A2.7,C32H11.3,C23G10.6,F15B9.6,W03G1.7,Y73B6BL.43,T03D3.1,F08A8.2,T23F4.3,F01D5.9,T24B8.5,C10H11.5,F58B6.1,C54C8.9,T22G5.7,C18H7.11,C06B3.3,C54F6.14,K01D12.12,Y73B6BL.34,C33A12.6,Y73B6BL.24,F38A1.9,B0034.5,C17C3.3,F31D5.5,Y47H9C.1,F08G5.6,C08E8.4,ZC196.2,Y69H2.9,C24G7.2,C47A10.1,F49A5.3,K01G5.10,Y51A2D.4,R53.7,T05G11.1,C42D4.2,Y71G12B.32,Y20C6A.1,T26C11.4,F26F…

## Sheet: +la
Up after mating
source	term_name	term_id	adjusted_p_value	negative_log10_of_adjusted_p_value	term_size	query_size	intersection_size	effective_domain_size	intersections
GO:MF	lysozyme activity	GO:0003796	0.000696476	3.15709	10	521	6	10658	F58B3.1,F58B3.2,F58B3.3,C45G7.2,C45G7.3,W03D2.7
GO:MF	peptidoglycan muralytic activity	GO:0061783	0.000696476	3.15709	10	521	6	10658	F58B3.1,F58B3.2,F58B3.3,C45G7.2,C45G7.3,W03D2.7
GO:BP	glycosaminoglycan catabolic process	GO:0006027	0.00179828	2.74514	5	244	4	9622	F58B3.1,F58B3.2,T22C8.2,F58B3.3
GO:BP	aminoglycan catabolic process	GO:0006026	0.00626581	2.20302	12	244	5	9622	F58B3.1,F58B3.2,T22C8.2,C25A8.4,F58B3.3
GO:BP	cytolysis	GO:0019835	0.00772956	2.11185	4	521	4	9622	F58B3.2,C45G7.2,C45G7.3,W03D2.7
GO:CC	extracellular space	GO:0005615	2.46465e-05	4.60825	312	1434	69	12170	F20H11.5,M199.5,Y71H2AM.25,T02B5.3,K03H1.4,H27M09.4,R13A5.6,C28C12.7,ZC376.2,T03E6.7,F35G8.2,F21E9.3,C49C8.5,Y5F2A.2,F55B12.5,F44C4.3,C45G7.3,K07C11.5,T14G10.4,W07B8.4,C07A4.3,Y51A2D.11,F41E6.6,K03H1.3,T28B4.3,W01F3.3,F57F5.1,R13A5.3,Y5F2A.1,H14N18.3,W09D12.1,W07B8.5,C52E4.1,F02D8.4,F32B5.8,B0252.2,H13N06.6,F52H3.1,F09A5.9,W01B6.1,ZK337.1,K02E7.10,ZK507.4,F22A3.7,C05E4.3,C25B8.3,F15D3.4,W07B8.1,F…
GO:CC	extracellular region	GO:0005576	0.000173761	3.76005	632	2273	166	12170	F20H11.5,M199.5,Y45F10C.2,Y71H2AM.25,C08F11.12,T02B5.3,F53F1.5,K03H1.4,H27M09.4,R13A5.6,F40F4.4,C44B7.5,C28C12.7,ZC376.2,F07D3.2,F40F4.3,C25A8.4,T03E6.7,F35G8.2,ZK669.3,F21E9.3,C49C8.5,Y5F2A.2,C39D10.7,C37C3.6,Y57A10B.3,F55B12.5,F44C4.3,C45G7.3,C17C3.4,K07C11.5,T14G10.4,F54D7.4,W07B8.4,C07A4.3,Y51A2D.11,F41E6.6,K03H1.3,T28B4.3,C17G1.6,F40E10.1,W01F3.3,W03F11.1,F57F5.1,R13A5.3,F56H11.1,Y5F2A.1,F40…
GO:CC	lysosome	GO:0005764	0.0233126	1.63241	159	1350	34	12170	Y71H2AM.25,C28C12.7,T22G5.6,F21F8.4,T03E6.7,C34C6.7,F44C4.3,C45G7.3,W07B8.4,F07B10.1,F41E6.6,F57F5.1,F44C4.5,F28A12.4,Y37D8A.2,K01D12.11,T18H9.2,W07B8.5,C52E4.1,F32B5.8,B0252.2,Y39B6A.24,K10C9.3,K02E7.10,W06B11.3,R05F9.12,C25B8.3,W07B8.1,F32H5.1,F26E4.3,Y22D7AL.15,F36H1.5,C05D9.2,R09F10.1
GO:CC	lytic vacuole	GO:0000323	0.0301072	1.52133	161	1350	34	12170	Y71H2AM.25,C28C12.7,T22G5.6,F21F8.4,T03E6.7,C34C6.7,F44C4.3,C45G7.3,W07B8.4,F07B10.1,F41E6.6,F57F5.1,F44C4.5,F28A12.4,Y37D8A.2,K01D12.11,T18H9.2,W07B8.5,C52E4.1,F32B5.8,B0252.2,Y39B6A.24,K10C9.3,K02E7.10,W06B11.3,R05F9.12,C25B8.3,W07B8.1,F32H5.1,F26E4.3,Y22D7AL.15,F36H1.5,C05D9.2,R09F10.1
GO:CC	cell surface	GO:0009986	0.0438618	1.35791	105	1379	25	12170	K03H1.4,R13A5.6,K02G10.7,F35G8.2,F21E9.3,Y5F2A.2,T14G10.4,Y51A2D.11,K03H1.3,T28B4.3,R13A5.3,Y5F2A.1,H14N18.3,F09A5.9,F22A3.7,F22A3.2,F11F1.7,E02C12.4,C40H1.5,T07C4.5,F36A4.8,Y51A2D.9,F09F3.6,F58B3.9,F58A3.5
TF	Factor: elt-3; motif: TCTTATCA	TF:M07154	5.692e-13	12.2447	2235	2071	362	18479	Y66C5A.1,F09C8.1,T05F1.10,R07C3.5,C29F7.2,F44A6.5,F27C8.4,F56D5.1,T16G1.6,C29F4.2,ZK593.3,Y62H9A.4,Y38C9B.1,F43C11.1,C52E2.7,K03H1.4,H27M09.4,Y27F2A.3,R13A5.6,Y106G6D.2,T05E12.7,C33G8.3,F41C3.5,W02D9.6,F31E9.4,F46A9.1,ZC376.2,F59A6.12,T05E12.6,F49B2.2,Y54G2A.3,Y46G5A.21,F53C3.2,Y46C8AL.3,F10C1.9,ZC204.7,T22G5.6,ZK39.6,Y106G6D.1,F58B3.3,R11E3.2,T19C4.1,ZC239.20,R06B10.2,C52B11.5,C47B2.8,ZC443.6,C3…
TF	Factor: elt-3; motif: TCTTATCA; match class: 1	TF:M07154_1	4.35233e-05	4.36128	208	1983	46	18479	C52E2.7,T05E12.7,ZC376.2,C35D10.15,T01G5.1,F44C4.3,R04B5.5,F37B4.2,F56H11.1,Y39E4B.11,Y46H3B.1,F58G1.4,C29E4.7,C31H2.4,W04G3.5,C52E4.1,H03A11.2,F08B12.4,F08A8.1,B0252.2,D2045.8,B0213.2,Y53F4B.29,C52E2.3,F28H7.3,C10C5.4,ZK250.2,C17G1.3,T23E7.6,F41E6.15,ZK892.2,F08H9.8,F53H8.3,C31H5.6,F13H8.7,F08B12.2,F49F1.5,F47G4.7,ZK622.5,F21D5.3,C50F7.5,ZK520.2,W02A2.9,F42C5.10,K09C4.1,Y57A10A.14
TF	Factor: hlh-2:hlh-14; motif: NNAACABCTGTCNNNN	TF:M03133	0.00404798	2.39276	169	599	16	18479	ZK593.3,C02E7.6,T26E3.8,Y45G5AM.1,Y39B6A.1,Y54G2A.3,R52.1,Y116A8B.1,F34D6.1,Y51A2D.14,M116.4,F07B10.1,C10E2.4,C33F10.13,ZC21.10,C48D1.1
TF	Factor: hlh-2:cnd-1; motif: NNNAACAKCTGTCNNN	TF:M03121	0.012659	1.8976	483	812	38	18479	C02E7.7,F55C9.10,Y45G5AM.1,Y39B6A.1,Y57A10C.11,R07C3.11,R52.1,F40F4.3,Y116A8B.1,F34D6.1,B0462.3,F08D12.8,F55C9.13,Y105C5B.20,Y106G6D.8,Y51A2D.14,F57C2.4,C32B5.14,F07B10.1,ZK484.6,T05A7.4,Y55B1BR.3,C10E2.4,F56H11.1,C33F10.13,ZC21.10,ZK430.5,C48D1.1,F23D12.7,C27H5.8,K08C7.1,Y105C5B.13,T11A5.5,C44B12.1,F20B6.9,VH15N14R.1,F13E9.13,F46H6.5
TF	Factor: hlh-2:hlh-19; motif: NNNAMCAGSTGKYMNN	TF:M03128	0.0173823	1.75989	633	786	45	18479	K07C11.7,ZK593.3,C02E7.7,F55C9.10,T26E3.8,Y45G5AM.1,T27F6.10,W02D9.7,Y39B6A.1,Y57A10C.11,Y54G2A.3,R07C3.11,R52.1,Y116A8B.1,F08D12.8,F55C9.13,T03E6.7,Y106G6D.8,C34C6.7,Y51A2D.14,Y57A10C.1,VC5.2,C32B5.14,H11E01.2,Y18D10A.4,ZK484.6,F23D12.5,K01D12.9,Y55B1BR.3,C33F10.13,K08C7.6,F44F1.6,F40H3.6,ZC21.10,ZK430.5,C48D1.1,W08F4.7,C06A12.3,Y37H2A.13,Y105C5B.13,F25G6.1,F21C10.10,C44B12.1,Y13C8A.1,C35A5.6
TF	Factor: Skn-1; motif: NWWWATCATBNN; match class: 1	TF:M00230_1	0.0208108	1.68171	2	6	1	18479	F43E2.5
TF	Factor: hlh-2:lin-32; motif: NNNNACAGCTGTYNNN	TF:M03124	0.0360827	1.4427	172	332	10	18479	C02E7.7,F55C9.10,Y45G5AM.1,Y39B6A.1,Y57A10C.11,R07C3.11,Y116A8B.1,F55C9.13,Y106G6D.8,Y51A2D.14
Down after mating
source	term_name	term_id	adjusted_p_value	negative_log10_of_adjusted_p_value	term_size	query_size	intersection_size	effective_domain_size	intersections
GO:MF	oxidoreductase activity	GO:0016491	4.07433e-05	4.38994	574	63	16	10658	K09A11.4,ZK816.5,F55A12.4,F01D5.9,C06B3.3,R05D8.9,T10B5.8,T11F9.11,Y5H2B.5,K07C6.4,K09D9.2,F28H7.4,F08A8.2,C54F6.14,F35B12.2,C03G6.14
GO:MF	iron ion binding	GO:0005506	0.000137101	3.86296	120	63	8	10658	K09A11.4,F01D5.9,C06B3.3,Y5H2B.5,K07C6.4,K09D9.2,C54F6.14,C03G6.14
GO:MF	monooxygenase activity	GO:0004497	0.000582989	3.23434	106	148	10	10658	K09A11.4,F01D5.9,C06B3.3,Y5H2B.5,K07C6.4,K09D9.2,C03G6.14,C49G7.8,H24K24.5,T19B10.1
GO:MF	oxidoreductase activity, acting on paired donors, with incorporation or reduction of molecular oxygen	GO:0016705	0.00418485	2.37832	136	63	7	10658	K09A11.4,F01D5.9,C06B3.3,Y5H2B.5,K07C6.4,K09D9.2,C03G6.14
GO:MF	steroid hydroxylase activity	GO:0008395	0.00550799	2.25901	40	89	5	10658	C06B3.3,K07C6.4,K09D9.2,C03G6.14,C49G7.8
GO:MF	oxidoreductase activity, acting on paired donors, with incorporation or reduction of molecular oxygen, reduced flavin or flavoprotein as one donor, and incorporation of one atom of oxygen	GO:0016712	0.00623193	2.20538	41	89	5	10658	C06B3.3,K07C6.4,K09D9.2,C03G6.14,C49G7.8
GO:MF	heme binding	GO:0020037	0.0106016	1.97463	157	63	7	10658	K09A11.4,F01D5.9,C06B3.3,Y5H2B.5,K07C6.4,K09D9.2,C03G6.14
GO:MF	tetrapyrrole binding	GO:0046906	0.0114973	1.9394	159	63	7	10658	K09A11.4,F01D5.9,C06B3.3,Y5H2B.5,K07C6.4,K09D9.2,C03G6.14
GO:MF	sodium transmembrane transporter activity, phosphorylative mechanism	GO:0008554	0.0149757	1.82461	8	15	2	10658	C02E7.1,C09H5.2
GO:MF	potassium transmembrane transporter activity, phosphorylative mechanism	GO:0008556	0.0149757	1.82461	8	15	2	10658	C02E7.1,C09H5.2
GO:MF	sodium:potassium-exchanging ATPase activity	GO:0005391	0.0149757	1.82461	8	15	2	10658	C02E7.1,C09H5.2
GO:MF	glucuronosyltransferase activity	GO:0015020	0.0319805	1.49511	83	363	11	10658	C23G10.6,F10D2.11,T03D3.1,F10D2.6,Y39G10AR.6,C33A12.6,C10H11.5,C04F5.7,H23N18.2,C10H11.3,F10D2.7
GO:BP	oxidation-reduction process	GO:0055114	0.000588519	3.23024	658	63	17	9622	K09A11.4,ZK816.5,F55A12.4,F01D5.9,C06B3.3,R05D8.9,T10B5.8,T11F9.11,Y5H2B.5,K07C6.4,C05G6.1,K09D9.2,F28H7.4,F08A8.2,C54F6.14,F35B12.2,C03G6.14
GO:BP	inorganic ion import across plasma membrane	GO:0099587	0.0223453	1.65081	38	15	3	9622	C02E7.1,F58E1.6,C09H5.2
GO:BP	inorganic cation import across plasma membrane	GO:0098659	0.0223453	1.65081	38	15	3	9622	C02E7.1,F58E1.6,C09H5.2
GO:BP	import across plasma membrane	GO:0098739	0.0241848	1.61646	39	15	3	9622	C02E7.1,F58E1.6,C09H5.2
GO:BP	exogenous drug catabolic process	GO:0042738	0.0275194	1.56036	40	89	5	9622	C06B3.3,K07C6.4,K09D9.2,C03G6.14,C49G7.8
GO:BP	drug metabolic process	GO:0017144	0.0275194	1.56036	40	89	5	9622	C06B3.3,K07C6.4,K09D9.2,C03G6.14,C49G7.8
GO:BP	drug catabolic process	GO:0042737	0.0275194	1.56036	40	89	5	9622	C06B3.3,K07C6.4,K09D9.2,C03G6.14,C49G7.8
GO:BP	cellular monovalent inorganic cation homeostasis	GO:0030004	0.0325362	1.48763	43	15	3	9622	C02E7.1,F58E1.6,C09H5.2
GO:BP	cellular response to xenobiotic stimulus	GO:0071466	0.0350632	1.45515	42	89	5	9622	C06B3.3,K07C6.4,K09D9.2,C03G6.14,C49G7.8
GO:BP	xenobiotic metabolic process	GO:0006805	0.0350632	1.45515	42	89	5	9622	C06B3.3,K07C6.4,K09D9.2,C03G6.14,C49G7.8
GO:BP	response to xenobiotic stimulus	GO:0009410	0.0393894	1.40462	43	89	5	9622	C06B3.3,K07C6.4,K09D9.2,C03G6.14,C49G7.8
GO:BP	import into cell	GO:0098657	0.0483013	1.31604	49	15	3	9622	C02E7.1,F58E1.6,C09H5.2
GO:CC	90S preribosome	GO:0030686	0.00840758	2.07533	24	1167	10	12170	F13H8.2,F54C9.9,Y48G1A.4,T22H9.1,C07E3.2,Y48B6A.1,K05C4.5,Y45F10D.7,T20B12.3,Y61A9LA.10
TF	Factor: elt-3; motif: TCTTATCA	TF:M07154	0.0044813	2.3486	2235	31	12	18479	ZK384.2,C18H7.11,F58E1.6,W03G1.7,Y73B6BL.43,F01D5.9,C06B3.3,C33C12.8,C23G10.6,Y47H9C.1,F52F10.4,T24B8.5

## Sheet: +epa
Up after mating
source	term_name	term_id	adjusted_p_value	negative_log10_of_adjusted_p_value	term_size	query_size	intersection_size	effective_domain_size	intersections
GO:MF	aminoacylase activity	GO:0004046	0.00681937	2.16626	4	191	3	10658	C10C5.5,C10C5.3,C10C5.4
GO:MF	peptidoglycan muralytic activity	GO:0061783	0.0153206	1.81473	10	1379	7	10658	F58B3.1,F58B3.2,F58B3.3,C45G7.3,W03D2.7,C45G7.2,C55F2.2
GO:MF	lysozyme activity	GO:0003796	0.0153206	1.81473	10	1379	7	10658	F58B3.1,F58B3.2,F58B3.3,C45G7.3,W03D2.7,C45G7.2,C55F2.2
GO:BP	glycosaminoglycan catabolic process	GO:0006027	0.0102121	1.99088	5	368	4	9622	F58B3.1,F58B3.2,T22C8.2,F58B3.3
GO:BP	aminoglycan catabolic process	GO:0006026	0.020531	1.68759	12	142	4	9622	F58B3.1,F58B3.2,T22C8.2,C25A8.4
GO:CC	extracellular region	GO:0005576	2.05636e-05	4.6869	632	763	74	12170	M199.5,F20H11.5,C08F11.12,Y45F10C.2,H27M09.4,ZC376.2,R13A5.6,C28C12.7,T02B5.3,F40F4.4,F35G8.2,T03E6.7,F54D7.4,F41E6.6,Y5F2A.2,C25A8.4,F57F5.1,C17G1.6,ZK337.1,Y71H2AM.25,K03H1.4,F40F4.3,ZK1251.2,F07D3.2,ZK75.2,F21F8.7,Y5F2A.1,K07H8.6,F55B12.5,W03F11.1,F46C5.4,C39D10.7,W07B8.4,ZK669.3,Y69A2AL.2,F17C11.3,F10E7.4,F56H11.1,W07B8.5,Y57A10B.3,C17C3.4,K11D2.2,F21E9.3,M04D8.2,B0213.3,F02D8.4,F32H5.1,C44B7…
GO:CC	extracellular space	GO:0005615	0.00158628	2.79962	312	750	40	12170	M199.5,F20H11.5,H27M09.4,ZC376.2,R13A5.6,C28C12.7,T02B5.3,F35G8.2,T03E6.7,F41E6.6,Y5F2A.2,F57F5.1,ZK337.1,Y71H2AM.25,K03H1.4,F21F8.7,Y5F2A.1,F55B12.5,W07B8.4,W07B8.5,F21E9.3,F02D8.4,F32H5.1,C05E4.3,R13A5.3,T28B4.3,C45G7.3,T14G10.4,K10B4.6,F44C4.3,F57B7.4,C07A4.3,R09F10.1,K07C11.5,F52H3.1,C25B8.3,F36D3.9,W09B12.1,F09A5.9,F22A3.7
GO:CC	lysosome	GO:0005764	0.0126207	1.89892	159	723	23	12170	C28C12.7,T03E6.7,F41E6.6,T18H9.2,F57F5.1,Y71H2AM.25,F21F8.7,C34C6.7,Y22D7AL.15,F07B10.1,W07B8.4,W07B8.5,F21F8.4,K11D2.2,F32H5.1,C45G7.3,Y37D8A.2,K10C9.3,F44C4.3,R09F10.1,F21F8.3,C25B8.3,F36D3.9
GO:CC	lytic vacuole	GO:0000323	0.0153656	1.81345	161	723	23	12170	C28C12.7,T03E6.7,F41E6.6,T18H9.2,F57F5.1,Y71H2AM.25,F21F8.7,C34C6.7,Y22D7AL.15,F07B10.1,W07B8.4,W07B8.5,F21F8.4,K11D2.2,F32H5.1,C45G7.3,Y37D8A.2,K10C9.3,F44C4.3,R09F10.1,F21F8.3,C25B8.3,F36D3.9
GO:CC	egg chorion	GO:0042600	0.0417359	1.37949	2	177	2	12170	ZK813.1,ZK813.3
TF	Factor: elt-3; motif: TCTTATCA	TF:M07154	9.96389e-13	12.0016	2235	2002	351	18479	F09C8.1,F27C8.4,F17E9.11,Y66C5A.1,T05F1.10,C29F7.2,H27M09.4,T05E12.6,T26H5.9,ZC376.2,T07H3.3,T22G5.2,R13A5.6,F59A6.12,R07C3.5,ZK593.3,C05C12.3,Y34F4.2,T01G5.1,Y27F2A.3,ZK39.6,F54D7.4,T16G1.6,F41E6.6,Y5F2A.2,C10C5.5,C33G8.3,F57F5.1,W02D9.6,ZC443.6,T05E12.7,K03H1.4,F49B2.2,Y46G5A.21,C29F4.2,F32D8.11,ZK1251.2,F44A6.5,K12G11.3,C10C5.3,C10C5.4,Y38C9B.1,ZC239.20,Y62H9A.4,F41C3.5,F49E12.2,Y48G9A.10,F35C…
TF	Factor: elt-3; motif: TCTTATCA; match class: 1	TF:M07154_1	9.77597e-07	6.00984	208	1985	50	18479	ZC376.2,T01G5.1,T05E12.7,C10C5.4,F21F8.7,F37B4.2,K09C4.1,C50F7.5,F08B12.4,F56H11.1,Y39E4B.11,C29E4.7,Y46H3B.1,F44C4.3,R04B5.5,ZK250.2,F49A5.5,F08H9.8,W02A2.9,H03A11.2,C52E2.3,F13H8.7,ZK892.2,ZK520.2,T23E7.6,C35D10.15,C17G1.3,C31H2.4,F28H7.3,T26H2.5,F42C5.10,F49F1.5,B0252.2,C52E4.1,C52E2.7,B0213.2,Y53F4B.29,C31H5.6,H01A20.1,Y39B6A.20,F11A5.15,C31A11.5,F08B12.2,F01G10.3,Y39B6A.5,F47G4.7,F58G1.4,D20…
TF	Factor: hlh-2:hlh-14; motif: NNAACABCTGTCNNNN	TF:M03133	0.00443876	2.35274	169	1231	25	18479	Y45G5AM.1,T26E3.8,ZK593.3,Y39B6A.1,Y116A8B.1,K07H8.6,ZC21.10,F07B10.1,Y51A2D.14,Y54G2A.3,F46H6.5,C33F10.13,F35C11.6,K07C11.8,F31F7.2,F13H8.7,F42G2.6,R52.1,M116.4,C48D1.1,F35B3.7,Y53C12B.3,C02E7.6,B0035.13,F34D6.1
TF	Factor: hlh-2:cnd-1; motif: NNNAACAKCTGTCNNN	TF:M03121	0.00668947	2.17461	483	1347	57	18479	Y45G5AM.1,Y57A10C.11,C02E7.7,ZK337.1,F57C2.4,F40F4.3,F11E6.5,Y39B6A.1,Y116A8B.1,ZC21.10,C01G10.17,C50F7.5,C44B12.1,F07B10.1,Y106G6D.8,VH15N14R.1,F56H11.1,Y51A2D.14,Y105C5B.20,F23D12.7,F46H6.5,F20B6.9,K08C7.1,C02F5.11,ZK484.6,F55C9.13,B0035.10,F08H9.8,C33F10.13,K07C11.8,F31F7.2,K03H1.10,ZK430.5,F13H8.7,F55C9.10,R07C3.11,R52.1,C18H9.5,K02C4.5,C48D1.1,F35B3.7,C10C5.1,C32B5.14,C52E2.4,Y53C12B.3,F56B6…
TF	Factor: hlh-2:hlh-19; motif: NNNAMCAGSTGKYMNN	TF:M03128	0.00984843	2.00663	633	1469	75	18479	Y45G5AM.1,Y57A10C.11,T26E3.8,C02E7.7,ZK593.3,T03E6.7,T27F6.10,K07C11.7,F40H3.6,ZK1251.2,C34C6.7,Y39B6A.1,H11E01.2,Y116A8B.1,K07H8.6,VC5.2,ZC21.10,F41E7.5,W02D9.7,C44B12.1,F21C10.10,Y106G6D.8,F10F2.9,Y51A2D.14,Y54G2A.3,Y57A10C.1,F25G6.1,W08F4.7,F01G10.7,F46H6.5,C02F5.11,C33D12.3,F52H3.1,ZK484.6,T12B5.11,W06A7.3,F55C9.13,F08H9.8,C33F10.13,T04G9.7,Y18D10A.4,K07C11.8,Y13C8A.1,ZK430.5,F13H8.7,F44F1.6,…
TF	Factor: Skn-1; motif: NWWWATCATBNN; match class: 1	TF:M00230_1	0.0102099	1.99098	2	3	1	18479	F43E2.5
TF	Factor: unc-86; motif: NTATGCAT; match class: 1	TF:M08057_1	0.0115714	1.93661	74	35	3	18479	F09C8.1,F17E9.11,T10B9.1
TF	Factor: hlh-1; motif: NNGACAGCTGTCRNNN; match class: 1	TF:M03137_1	0.0260078	1.5849	235	1636	36	18479	Y45G5AM.1,C02E7.7,T01G5.1,F40H3.6,Y39B6A.1,Y116A8B.1,K07H8.6,ZC21.10,Y106G6D.8,VH15N14R.1,ZK593.2,Y51A2D.14,Y54G2A.3,K08C7.1,F55C9.13,F08H9.8,C33F10.13,K07C11.8,Y13C8A.1,ZK430.5,F13H8.7,F55C9.10,R05F9.12,F35B3.7,Y53C12B.3,F56B6.4,T06E6.10,Y51A2D.7,T19A6.4,F13E9.11,C50F4.13,C50F4.7,F32A5.4,F55C10.1,B0222.4,W02A2.1
TF	Factor: hlh-2:lin-32; motif: NNNNACAGCTGTYNNN	TF:M03124	0.0265195	1.57643	172	1441	26	18479	Y45G5AM.1,Y57A10C.11,C02E7.7,Y39B6A.1,Y116A8B.1,ZC21.10,Y106G6D.8,Y51A2D.14,C02F5.11,ZK484.6,F55C9.13,F08H9.8,C33F10.13,K07C11.8,F13H8.7,F55C9.10,R07C3.11,F35B3.7,C52E2.4,F56B6.4,Y51A2D.7,Y48C3A.1,T18D3.7,T19A6.4,K02E10.1,Y47D7A.5
TF	Factor: hlh-1; motif: NNGACAGCTGTCRNNN	TF:M03137	0.0342022	1.46595	282	1636	41	18479	Y45G5AM.1,C02E7.7,T01G5.1,F40H3.6,Y39B6A.1,Y116A8B.1,K07H8.6,ZC21.10,Y106G6D.8,Y53H1B.2,VH15N14R.1,ZK593.2,Y51A2D.14,Y54G2A.3,K08C7.1,F55C9.13,F08H9.8,C33F10.13,K07C11.8,Y13C8A.1,ZK430.5,F13H8.7,F55C9.10,R07C3.11,R05F9.12,F35B3.7,Y53C12B.3,F56B6.4,T06E6.10,Y51A2D.7,T19A6.4,F13E9.11,C45E1.1,C02F5.7,C50F4.13,Y47D7A.5,C50F4.7,F32A5.4,F55C10.1,B0222.4,W02A2.1
TF	Factor: hlh-2:cnd-1; motif: NNNAACAKCTGTCNNN; match class: 1	TF:M03121_1	0.0465414	1.33216	203	1469	29	18479	Y45G5AM.1,Y57A10C.11,Y39B6A.1,Y116A8B.1,ZC21.10,C44B12.1,Y106G6D.8,Y51A2D.14,C02F5.11,ZK484.6,B0035.10,F08H9.8,C33F10.13,K07C11.8,F13H8.7,R07C3.11,F35B3.7,C32B5.14,C52E2.4,F56B6.4,C33G8.10,Y51A2D.7,Y48C3A.1,T18D3.7,C07H4.1,T19A6.4,K02E10.1,Y47D7A.5,M28.10
Down after mating
source	term_name	term_id	adjusted_p_value	negative_log10_of_adjusted_p_value	term_size	query_size	intersection_size	effective_domain_size	intersections
GO:MF	iron ion binding	GO:0005506	9.03134e-05	4.04425	120	82	9	10658	K07C6.4,K09D9.2,K09A11.4,F01D5.9,C49G7.8,C06B3.3,C54F6.14,C03G6.14,Y5H2B.5
GO:MF	monooxygenase activity	GO:0004497	0.000170573	3.76809	106	321	15	10658	K07C6.4,K09D9.2,K09A11.4,F01D5.9,C49G7.8,C06B3.3,C03G6.14,Y5H2B.5,R04D3.1,B0331.1,T19B10.1,C03G6.15,H24K24.5,C12D5.7,C34G6.2
GO:MF	oxidoreductase activity, acting on paired donors, with incorporation or reduction of molecular oxygen	GO:0016705	0.000893587	3.04886	136	321	16	10658	K07C6.4,K09D9.2,K09A11.4,F01D5.9,C49G7.8,C06B3.3,C03G6.14,Y5H2B.5,C06H2.3,R04D3.1,B0331.1,T19B10.1,C03G6.15,H24K24.5,C12D5.7,C34G6.2
GO:MF	steroid hydroxylase activity	GO:0008395	0.000908813	3.04153	40	62	5	10658	K07C6.4,K09D9.2,C49G7.8,C06B3.3,C03G6.14
GO:MF	oxidoreductase activity, acting on paired donors, with incorporation or reduction of molecular oxygen, reduced flavin or flavoprotein as one donor, and incorporation of one atom of oxygen	GO:0016712	0.00103043	2.98698	41	62	5	10658	K07C6.4,K09D9.2,C49G7.8,C06B3.3,C03G6.14
GO:MF	oxidoreductase activity	GO:0016491	0.00408697	2.3886	574	97	17	10658	K07C6.4,K09D9.2,K09A11.4,ZK816.5,F01D5.9,C49G7.8,C06B3.3,C54F6.14,C08A9.1,F55A12.4,T10B5.8,C03G6.14,R05D8.9,F13D11.4,Y5H2B.5,F08A8.2,T11F9.11
GO:MF	heme binding	GO:0020037	0.00750146	2.12485	157	82	8	10658	K07C6.4,K09D9.2,K09A11.4,F01D5.9,C49G7.8,C06B3.3,C03G6.14,Y5H2B.5
GO:MF	tetrapyrrole binding	GO:0046906	0.00821772	2.08525	159	82	8	10658	K07C6.4,K09D9.2,K09A11.4,F01D5.9,C49G7.8,C06B3.3,C03G6.14,Y5H2B.5
GO:BP	drug metabolic process	GO:0017144	0.00511347	2.29128	40	62	5	9622	K07C6.4,K09D9.2,C49G7.8,C06B3.3,C03G6.14
GO:BP	drug catabolic process	GO:0042737	0.00511347	2.29128	40	62	5	9622	K07C6.4,K09D9.2,C49G7.8,C06B3.3,C03G6.14
GO:BP	exogenous drug catabolic process	GO:0042738	0.00511347	2.29128	40	62	5	9622	K07C6.4,K09D9.2,C49G7.8,C06B3.3,C03G6.14
GO:BP	cellular response to xenobiotic stimulus	GO:0071466	0.00654565	2.18405	42	62	5	9622	K07C6.4,K09D9.2,C49G7.8,C06B3.3,C03G6.14
GO:BP	xenobiotic metabolic process	GO:0006805	0.00654565	2.18405	42	62	5	9622	K07C6.4,K09D9.2,C49G7.8,C06B3.3,C03G6.14
GO:BP	response to xenobiotic stimulus	GO:0009410	0.00737041	2.13251	43	62	5	9622	K07C6.4,K09D9.2,C49G7.8,C06B3.3,C03G6.14
GO:BP	oxidation-reduction process	GO:0055114	0.0245682	1.60963	658	97	19	9622	K07C6.4,K09D9.2,K09A11.4,ZK816.5,C05G6.1,F01D5.9,C49G7.8,C06B3.3,C54F6.14,C08A9.1,F55A12.4,Y45G12C.2,T10B5.8,C03G6.14,R05D8.9,F13D11.4,Y5H2B.5,F08A8.2,T11F9.11
GO:BP	response to drug	GO:0042493	0.0384503	1.4151	60	62	5	9622	K07C6.4,K09D9.2,C49G7.8,C06B3.3,C03G6.14
TF	Factor: elt-3; motif: TCTTATCA	TF:M07154	0.00440751	2.35581	2235	196	42	18479	ZK384.2,Y73B6BL.43,C18H7.11,F44A2.7,T24B8.5,C23G10.6,F52F10.4,F58E1.6,F01D5.9,C33C12.8,Y52B11B.1,C06B3.3,C54F6.14,Y73B6BL.24,C17C3.3,M03E7.4,Y49E10.10,T03D3.1,F08A8.2,C32H11.3,Y69H2.9,W03G1.7,F37C12.18,C48B4.3,F58B6.1,K01D12.12,C54C8.9,C47A10.1,Y47H9C.1,F26G1.2,Y73B6BL.34,C45B2.8,K01G5.10,T23F4.3,F58H1.6,C10H11.5,F55G11.8,F38A1.9,B0331.1,F19C7.7,F45D11.15,C32E8.1
