# Supplementary material for: Oleic Acid Protects Caenorhabditis Mothers From Mating-Induced Death and the Cost of Reproduction
Source: Front Cell Dev Biol. 2021 Jun 11;9:690373. doi: 10.3389/fcell.2021.690373 (PMC8226236; doi:10.3389/fcell.2021.690373)
Supplement: Supplementary Table 4 — Oleic acid-specific mating-induced differentially expressed genes identified by two-class SAM analysis. [file Table_4.XLSX]

## Sheet: Sheet1
Significant Pos
Row	Gene ID	Gene Name	Score(d)	Numerator(r)	Denominator(s+s0)	Fold Change	q-value(%)	Gene Description
4419	D2062.7	D2062.7	6.69002276743885	0.89625	0.133968153944432	1.86122181262592	0	None
15661	sri-40	Y27F2A.3	6.36827459097964	1.31375	0.206296066733816	2.4858685322914	0	sri-40 is involved in reproduction.
13926	nspd-4	T23B7.1	6.23704475727134	1.328125	0.21294139318972	2.51076151404938	0	None
13596	T19D12.1	T19D12.1	5.55327639753102	0.3675	0.0661771490724629	1.29011529307386	0	T19D12.1 is involved in embryo development.
19043	ZK484.5	ZK484.5	5.54565645246209	1.81375	0.327057764134443	3.515548992643	0	None
3709	C48E7.7	C48E7.7	5.53933379321914	1.273125	0.229833595072113	2.41684508137768	0	C48E7.7 is involved in axonal fasciculation.
12174	R148.7	R148.7	5.51913728056382	1.29576388888889	0.234776528109211	2.45506953888007	0	None
6330	nspd-9	F26A1.10	5.47679589042585	0.695	0.126899014296836	1.61888443309482	0	nspd-9 is expressed in the nervous system, head, and the intestine.
14516	decr-1.2	W01C9.4	5.4510972429307	1.23230034722222	0.22606464209024	2.34941300366538	0	decr-1.2 is an ortholog of human DECR1 (2,4-dienoyl CoA reductase 1, mitochondrial); decr-1.2 is involved in lipid storage.
18793	ZK1248.4	ZK1248.4	5.44574482781469	2.12125	0.389524310644433	4.3507074182462	0	None
17490	Y59H11AM.1	Y59H11AM.1	5.32597582911869	2.265	0.425274179356312	4.8065441981074	0	Major sperm protein
5253	F11G11.4	F11G11.4	5.28370899670459	1.16520833333333	0.220528483695841	2.24265598489862	0	None
14297	nspd-10	T27C10.7	5.27885382781696	1.175625	0.222704594282386	2.25890719464115	0	None
4049	clec-86	C54D1.2	5.27299310163868	0.874375	0.165821381357065	1.83321373502614	0	clec-86 is an ortholog of human REG1A (regenerating islet-derived 1 alpha), REG1B (regenerating islet-derived 1 beta), REG3A (regenerating islet-derived 3 alpha), REG3G (regenerating islet-derived 3 gamma) and REG4 (regenerating islet-derived 4); clec-86 is involved in innate immune response.
1801	C16A11.7	C16A11.7	5.27220516423052	0.755625	0.143322381520083	1.68836286132269	0	None
7914	msd-2	F44D12.5	5.16779281047167	2.19875	0.425471778888774	4.59081405903345	0	msd-2 is involved in lipid storage; msd-2 is localized to the cell body and the pseudopodium.
2916	C34D4.3	C34D4.3	5.12443028819039	1.85171676587302	0.361350757398423	3.60929425304255	0	None
9283	xpg-1	F57B10.6	5.12116738398439	0.27875	0.0544309488636799	1.21314332031529	0	xpg-1 encodes an ortholog of human XPG (also known as ERCC5; mutations in this gene are associated with Cockayne Syndrome; OMIM:133530); xpg-1 is a core NER (Nuclear Excision Repair) factor (other members being xpf-1, xpa-1, and ercc-1); NER factors remove UV-induced DNA damage and have been demonstrated to be required for both the global genome repair (GGR) and transcription coupled repair (TCR)…
19204	clec-60	ZK666.6	5.11984247951242	1.56375	0.305429318627967	2.95621254556231	0	clec-60 encodes a C-type lectin protein with no obvious non-nematode orthologs; clec-60 appears to play a role in the innate immune respone to some bacterial pathogens, including Microbacterium nematophilum and Salmonella enterica; clec-60 transcription is induced 6.6-fold by infection with M. nematophilum, making it one of the most strongly infection-responsive genes (second only to tts-1); CLEC…
10568	K08C9.2	K08C9.2	5.11883528818638	1.71815972222222	0.335654426347242	3.29016451211659	0	K08C9.2 is involved in reproduction; K08C9.2 is expressed in the spermatheca.
6439	msp-3	F26G1.7	5.11263271697988	1.463125	0.286178390076941	2.75704917571072	0	msp-3 encodes a protein that belongs to a family of proteins called the Major Sperm Proteins (MSPs) that is conserved in nematodes; msp-3 is similar in nucleotide sequence to the msp genes from the nematode Onchocerca volvulus; the msp gene family consists of closely related, small, basic proteins that make up 15% of sperm protein; this multigene family consists of over fifty genes, including man…
1507	C10G11.9	C10G11.9	5.06200687878423	1.61725	0.319487910373687	3.06789689930846	0	spch-2 encodes one of three C. elegans small, highly basic proteins that have similarity to mouse testis-specific histone H1, the human nucleotide-binding and splicing-associated protein SON, and the mollusk protamine-like SNBPs (sperm nuclear basic proteins); SPCH-2 associates specifically with spermatogenic meiotic and mature sperm chromatin.
18548	nspa-5	ZC412.6	5.06153084672869	2.1375	0.422303066942975	4.39998925311286	0	None
14452	ssp-11	T28H11.6	5.00315259845866	1.058125	0.211491650349818	2.08222359847981	0	ssp-11 encodes a sperm-specific protein; loss of ssp-11 activity via RNAi has been reported to result in moderately increased fat content.
19046	nspd-1	ZK484.8	4.99902620648472	2.0175	0.403578600444804	4.04881577359662	0	None
17890	Y71G12B.27	Y71G12B.27	4.95835786900516	1.1314375	0.228187946471683	2.19076919576634	0	Y71G12B.27 is an ortholog of human CKS2 (CDC28 protein kinase regulatory subunit 2); Y71G12B.27 is involved in embryo development, meiotic nuclear division and mitotic nuclear division; Y71G12B.27 is predicted to have cyclin-dependent protein serine/threonine kinase regulator activity, based on protein domain information.
18795	msp-64	ZK1248.6	4.95310824595283	1.76125	0.355584798987406	3.38991711676362	0	msp-64 encodes a protein that belongs to a family of proteins called the Major Sperm Proteins (MSPs) that is conserved in nematodes; this family consists of closely related, small, basic proteins that make up 15% of sperm protein; this multigene family consists of over fifty genes, including many pseudogenes; MSPs are involved in both extracellular signaling and cytoskeletal functions during repr…
5256	nspd-5	F11G11.8	4.91228026552054	1.409375	0.286908507621695	2.65622065898837	0	nspd-5 is involved in body morphogenesis.
7135	F36A2.12	F36A2.12	4.8990676598873	0.7425	0.151559449990752	1.67307254211836	0	None
11606	R05H10.7	R05H10.7	4.87566951209842	1.88384548611111	0.386376779934851	3.69057468570139	0	None
16443	clec-70	Y46C8AL.3	4.84804824434959	1.834328125	0.378364247331473	3.56605295058849	0	None
4952	msp-74	F09C12.7	4.8101151501585	1.8775	0.390323296093677	3.6743778708892	0	msp-74 encodes a protein that belongs to a family of proteins called the Major Sperm Proteins (MSPs) that is conserved in nematodes; this family consists of closely related, small, basic proteins that make up 15% of sperm protein; this multigene family consists of over fifty genes, including many pseudogenes; MSPs are involved in both extracellular signaling and cytoskeletal functions during repr…
17488	Y59E9AR.7	Y59E9AR.7	4.74500268353253	2.0125	0.424130423989928	4.0348079351616	0	Y59E9AR.7 is expressed in the germ line.
2831	msp-40	C33F10.9	4.73645626783693	1.663125	0.351132768034513	3.16701785278483	0	msp-40 encodes a protein that belongs to a family of proteins called the Major Sperm Proteins (MSPs) that is conserved in nematodes; this family consists of closely related, small, basic proteins that make up 15% of sperm protein; this multigene family consists of over fifty genes, including many pseudogenes; MSPs are involved in both extracellular signaling and cytoskeletal functions during repr…
9383	F58A6.9	F58A6.9	4.73381537304317	1.7525	0.370208777042648	3.36941936386717	0	None
2181	nspd-3	C24D10.7	4.73031430956407	1.086875	0.229768029959971	2.12413432280287	0	None
10520	nspd-2	K07F5.5	4.69287773830794	1.501875	0.320032842053438	2.83210548255708	0	None
7232	msp-19	F36H12.7	4.67750665375823	1.95	0.416888770950916	3.86374531569938	0	msp-19 encodes a protein that belongs to a family of proteins called the Major Sperm Proteins (MSPs) that is conserved in nematodes; msp-19 has a homolog in C. briggsae as predicted by the Wobble Aware Bulk Aligner (WABA); the msp gene family consists of closely related, small, basic proteins that make up 15% of sperm protein; this multigene family consists of over fifty genes, including many pse…
916	C04G2.9	C04G2.9	4.64884667701728	2.0295625	0.436573335497091	4.08281019516439	0	None
14966	gsp-3	W09C3.6	4.61106853146144	1.06875	0.231779248715974	2.09761513465003	0	gsp-3 encodes an ortholog of protein phosphatase 1 gamma, a Glc7/PP1 phosphatase (HGNC:PPP1CA); GSP-3 is nearly identical to GSP-4, and the two proteins appear to function redundantly during sperm development; GSP-3/4 activity is required for chromosome partitioning during sperm meiosis and for sperm motility, specifically for pseudopod development and a normal rate of pseudopodial treadmilling; …
10340	acdh-8	K05F1.3	4.60701895435898	1.22875	0.266712599225885	2.34363841057011	0	acdh-8 is an ortholog of human ACADM (acyl-CoA dehydrogenase, C-4 to C-12 straight chain); acdh-8 is involved in lipid storage; acdh-8 is predicted to have acyl-CoA dehydrogenase activity and flavin adenine dinucleotide binding activity, based on protein domain information.
10339	msp-142	K05F1.2	4.5703464688477	2.13118055555556	0.46630612582264	4.38075810764166	0	msp-142 encodes a protein that belongs to a family of proteins called the Major Sperm Proteins (MSPs) that is conserved in nematodes; this family consists of closely related, small, basic proteins that make up 15% of sperm protein; this multigene family consists of over fifty genes, including many pseudogenes; MSPs are involved in both extracellular signaling and cytoskeletal functions during rep…
17484	Y59E9AR.1	Y59E9AR.1	4.55326120018618	2.15625	0.473561674852264	4.45754697038357	0	Y59E9AR.1 encodes a protein that contains a major sperm protein domain (MDP); the product of Y59E9AR.1 is present in sperm extracts.
18965	msp-51	ZK354.5	4.51552018683862	2.068125	0.45800371040926	4.19341321789664	0	msp-51 encodes a protein that belongs to a family of proteins called the Major Sperm Proteins (MSPs) that is conserved in nematodes; msp-51 has a C. briggsae homolog as predicted by the Wobble Aware Bulk Aligner (WABA); the MSP family consists of closely related, small, basic proteins that make up 15% of sperm protein; this multigene family consists of over fifty genes, including many pseudogenes…
12191	R160.10	R160.10	4.49209326470644	1.099375	0.244735568746444	2.14261850524853	0	R160.10 is involved in lipid storage.
6973	F34D10.8	F34D10.8	4.48912329713253	1.5464375	0.344485414554731	2.9209496705274	0	None
11763	R08A2.1	R08A2.1	4.43767865180369	0.86734375	0.19544987775252	1.82430095424917	0.75100755680585	None
9405	F58D2.2	F58D2.2	4.43626060772825	0.963454861111111	0.217177245951852	1.94997396377437	0.75100755680585	None
6197	F23F12.3	F23F12.3	4.43583887853404	0.29	0.0653765855661195	1.22264027769207	0.75100755680585	F23F12.3 is an ortholog of members of the human SLC (Solute carriers) family including SLC22A15; F23F12.3 is predicted to have transmembrane transporter activity, based on protein domain information.
4912	ins-37	F08G2.6	4.40895244385484	1.10625	0.25090994155355	2.15285327829119	0.75100755680585	ins-37 encodes an insulin-like peptide.
18962	msp-59	ZK354.11	4.40621962946678	1.963125	0.445534985789524	3.89905633641966	0.75100755680585	msp-59 encodes a member of the major sperm protein family.
4926	F08H9.2	F08H9.2	4.40430020686595	1.40375	0.318722597022716	2.64588434327007	0.75100755680585	None
17481	Y59E9AL.6	Y59E9AL.6	4.38315985933155	0.85875	0.195920301234681	1.81346638085981	0.75100755680585	None
9779	nspa-1	H12D21.1	4.38155545421035	1.58625	0.362028968154616	3.00267847447834	0.75100755680585	None
1220	C07G1.6	C07G1.6	4.36776228547705	0.80125	0.183446338795539	1.74261032948137	0.75100755680585	None
16196	Y41D4A.1	Y41D4A.1	4.36190619567548	0.72125	0.16535201988412	1.64860982746886	0.75100755680585	None
6826	F32B5.4	F32B5.4	4.34130451970881	0.874375	0.201408354569573	1.83321373502614	0.75100755680585	None
10509	msp-81	K07F5.1	4.33128783000884	2.31625	0.534771663973039	4.98035989736235	0.75100755680585	msp-81 encodes a member of the major sperm protein family.
2821	C33F10.1	C33F10.1	4.32848143031236	1.2634375	0.291889319693541	2.4006706622919	0.75100755680585	None
19415	ZK938.1	ZK938.1	4.32473113152441	1.09625	0.253483966207533	2.137982434448	0.75100755680585	ZK938.1 is an ortholog of human PPP1CC (protein phosphatase 1, catalytic subunit, gamma isozyme) and PPP1CA (protein phosphatase 1, catalytic subunit, alpha isozyme); ZK938.1 is predicted to have hydrolase activity, based on protein domain information.
6836	msp-77	F32B6.6	4.30490340278779	2.184375	0.50741556676636	4.54529836589162	0.75100755680585	msp-77 encodes a protein that belongs to a family of proteins called the Major Sperm Proteins (MSPs) that is conserved in nematodes; this family consists of closely related, small, basic proteins that make up 15% of sperm protein; this multigene family consists of over fifty genes, including many pseudogenes; MSPs are involved in both extracellular signaling and cytoskeletal functions during repr…
2944	msp-49	C34F11.6	4.29438403107812	1.738125	0.404743727487185	3.33601320629689	0.75100755680585	msp-49 encodes a protein that belongs to a family of proteins called the Major Sperm Proteins (MSPs) that is conserved in nematodes; this family consists of closely related, small, basic proteins that make up 15% of sperm protein; this multigene family consists of over fifty genes, including many pseudogenes; MSPs are involved in both extracellular signaling and cytoskeletal functions during repr…
4550	E03H12.5	E03H12.5	4.28666142055604	1.66	0.387247752304327	3.16016524745351	0.75100755680585	None
7133	F36A2.10	F36A2.10	4.28427531954022	0.999375	0.233265821046079	1.99913375367416	0.75100755680585	None
19089	ZK546.3	ZK546.3	4.28283310360265	1.3775	0.321632892685281	2.59817750914755	0.75100755680585	ZK546.3 is involved in lipid storage.
14552	W02B12.12	W02B12.12	4.28272457129999	0.77625	0.181251441010687	1.71267332705202	0.75100755680585	W02B12.12 is an ortholog of human TSSK6 (testis-specific serine kinase 6), TSSK3 (testis-specific serine kinase 3) and TSSK1B (testis-specific serine kinase 1B); W02B12.12 is predicted to have ATP binding activity and protein kinase activity, based on protein domain information.
18801	msp-76	ZK1251.6	4.27487565064407	2.2925	0.536272908816565	4.89904315438975	0.75100755680585	msp-76 encodes a protein that belongs to a family of proteins called the Major Sperm Proteins (MSPs) that is conserved in nematodes; this family consists of closely related, small, basic proteins that make up 15% of sperm protein; this multigene family consists of over fifty genes, including many pseudogenes; MSPs are involved in both extracellular signaling and cytoskeletal functions during repr…
9547	F59A6.12	F59A6.12	4.2717487243147	1.051875	0.24623990498616	2.0732225632105	0.75100755680585	None
13365	msp-78	T13F2.11	4.26611585309692	2.223125	0.521112195859884	4.66903693097204	0.75100755680585	msp-78 encodes a protein that belongs to a family of proteins called the Major Sperm Proteins (MSPs) that is conserved in nematodes; this family consists of closely related, small, basic proteins that make up 15% of sperm protein; this multigene family consists of over fifty genes, including many pseudogenes; MSPs are involved in both extracellular signaling and cytoskeletal functions during repr…
3014	gipc-1	C35D10.2	4.2577594395889	1.654375	0.388555300850847	3.1478679009928	0.75100755680585	gipc-1 is an ortholog of human GIPC1 (GIPC PDZ domain containing 1), GIPC3 (GIPC PDZ domain containing 3) and GIPC2 (GIPC PDZ domain containing 2); gipc-1 is expressed in the intestine.
4713	F02E9.1	F02E9.1	4.25155046924576	0.2425	0.0570380151321643	1.18304093994891	0.75100755680585	F02E9.1 encodes a divergent ortholog of S. cerevisiae VMA22; like VMA22, F02E9.1 may be required for vacuolar proton-translocating ATPase (V-ATPase) assembly in the endoplasmic reticulum.
7679	F41G3.5	F41G3.5	4.24918547318299	0.671601438492063	0.158054159492591	1.59284009093479	0.75100755680585	F41G3.5 is an ortholog of human TTBK2 (tau tubulin kinase 2) and TTBK1 (tau tubulin kinase 1); F41G3.5 is predicted to have ATP binding activity and protein kinase activity, based on protein domain information.
10370	K06A5.2	K06A5.2	4.24514628317252	0.798125	0.188008833326596	1.73883977263916	0.75100755680585	K06A5.2 is involved in cell division, embryo development and meiotic nuclear division.
1368	msp-55	C09B9.6	4.23898541045587	1.9325	0.45588739117462	3.81716090012874	0.75100755680585	msp-55 encodes a member of the major sperm protein family.
13925	T23B5.4	T23B5.4	4.23341616479503	0.366875	0.0866616901619364	1.28955651425759	0.75100755680585	T23B5.4 is an ortholog of human C12orf65 (chromosome 12 open reading frame 65); T23B5.4 is predicted to have translation release factor activity, based on protein domain information.
1933	C17F3.1	C17F3.1	4.21877747968336	1.560375	0.369864257480846	2.94930494836144	0.75100755680585	C17F3.1 is involved in axonal fasciculation.
12974	T08B2.12	T08B2.12	4.2071703324577	0.865625	0.205749929666938	1.82212887340485	0.75100755680585	T08B2.12 is involved in axonal fasciculation.
10747	K09E4.1	K09E4.1	4.19983972778827	0.57625	0.137207616801955	1.49096872960738	0.75100755680585	K09E4.1 is an ortholog of human TTBK2 (tau tubulin kinase 2) and TTBK1 (tau tubulin kinase 1); K09E4.1 is involved in embryo development, feminization of hermaphroditic germ-line, germ cell development, hermaphrodite genitalia development, inductive cell migration, the molting cycle, nematode larval development, positive regulation of growth, regulation of cell proliferation and regulation of mei…
1472	C10B5.1	C10B5.1	4.19733643885483	0.365	0.0869599102471718	1.28788162950983	0.75100755680585	C10B5.1 is an ortholog of human THOC6 (THO complex 6).
1748	C15C6.2	C15C6.2	4.18612379402295	0.93375	0.223058381917236	1.91023482561176	0.75100755680585	None
12615	T05A7.3	T05A7.3	4.17671892622647	0.786875	0.188395487917334	1.72533319387916	0.75100755680585	None
13515	T17A3.12	T17A3.12	4.17448785506089	1.255625	0.300785400172565	2.38770565668959	0.75100755680585	None
17478	Y59E9AL.2	Y59E9AL.2	4.15673743502662	1.196875	0.287936156350548	2.29242573929707	0.75100755680585	None
915	C04G2.8	C04G2.8	4.14735427183387	2.46722916666667	0.594892310845611	5.5298071453651	0.75100755680585	spch-1 encodes one of three C. elegans small, highly basic proteins that have similarity to mouse testis-specific histone H1, the human nucleotide binding and splicing-associated protein SON, and the mollusk protamine-like SNBPs (sperm nuclear basic proteins); spch-1(RNAi) has been reported to result in low penetrance male meiosis defects; SPCH-1 associates specifically with spermatogenic meiotic…
1630	C13G3.1	C13G3.1	4.12816063153003	1.02125	0.247386206873809	2.02967677887382	0.75100755680585	None
7913	gipc-2	F44D12.4	4.12057891805411	2.1083125	0.511654440292973	4.31186646592843	0.75100755680585	gipc-2 is an ortholog of human GIPC1 (GIPC PDZ domain containing 1), GIPC3 (GIPC PDZ domain containing 3) and GIPC2 (GIPC PDZ domain containing 2); gipc-2 is expressed in the nervous system and the intestine.
13364	msp-79	T13F2.10	4.11424965483215	2.215625	0.538524685150734	4.64482743988686	0.75100755680585	msp-79 encodes a member of the major sperm protein family.
12907	T07D4.5	T07D4.5	4.09988022393094	0.364375	0.0888745475716946	1.28732381814499	0.75100755680585	None
10518	msp-56	K07F5.3	4.09300764314183	2.28125	0.557352978273183	4.86098943992188	0.75100755680585	msp-56 encodes a protein that belongs to a family of proteins called the Major Sperm Proteins (MSPs) that is conserved in nematodes; this family consists of closely related, small, basic proteins that make up 15% of sperm protein; this multigene family consists of over fifty genes, including many pseudogenes; MSPs are involved in both extracellular signaling and cytoskeletal functions during repr…
1120	C06E2.9	C06E2.9	4.04885475645601	0.721625	0.178229411378452	1.64903840663694	0.75100755680585	None
18406	ssp-34	ZC168.6	4.04359575884076	1.27625	0.315622548868703	2.42208584703162	0.75100755680585	Sperm-specific class P protein 34
4045	lys-9	C54C8.6	4.02892893343952	1.53661805555556	0.38139616780079	2.90113625640052	0.75100755680585	None
19251	ZK688.7	ZK688.7	4.01508040997862	0.35	0.0871713550568377	1.27456062731926	0.75100755680585	Uncharacterized protein ZK688.7
9382	msp-45	F58A6.8	4.01450586244338	2.3825	0.593472791331266	5.2143954560847	0.75100755680585	msp-45 encodes a member of the major sperm protein family.
2182	nspd-6	C24D10.8	4.00492311651355	1.53125	0.382341921543057	2.89036161395409	0.75100755680585	None
11174	M04B2.2	M04B2.2	4.00399489991426	0.36	0.0899102044330049	1.2834258975629	0.75100755680585	M04B2.2 is an ortholog of human THUMPD2 (THUMP domain containing 2) and THUMPD3 (THUMP domain containing 3); M04B2.2 is involved in embryo development; M04B2.2 is predicted to have RNA binding activity, based on protein domain information.
941	C05B5.2	C05B5.2	3.98922539441216	0.68875	0.172652565825124	1.61188632016887	0.75100755680585	Uncharacterized protein C05B5.2
3786	C49H3.12	C49H3.12	3.97956044551385	0.321875	0.0808820482580806	1.24995399763216	0.75100755680585	None
12672	T05D4.5	T05D4.5	3.97051778564626	0.85625	0.215651974434018	1.81032660428227	0.75100755680585	Major sperm protein
19092	msp-152	ZK546.6	3.96179614603331	1.75	0.441718840519384	3.36358566101486	0.75100755680585	msp-152 encodes a protein that belongs to a family of proteins called the Major Sperm Proteins (MSPs) that is conserved in nematodes; this family consists of closely related, small, basic proteins that make up 15% of sperm protein; this multigene family consists of over fifty genes, including many pseudogenes; MSPs are involved in both extracellular signaling and cytoskeletal functions during rep…
19427	ZK945.7	ZK945.7	3.9609403095699	0.67875	0.171360825196	1.60075220805733	0.75100755680585	Uncharacterized protein ZK945.7
9903	H28G03.4	H28G03.4	3.95027893433483	0.5044375	0.127696678737179	1.41857015454157	0.75100755680585	None
6835	sss-1	F32B6.5	3.95024159735096	0.944375	0.239067656174068	1.92435504230389	0.75100755680585	None
18662	ZK1010.5	ZK1010.5	3.94448742894234	0.84	0.212955425801733	1.79005014185594	0.75100755680585	None
8515	F52C6.3	F52C6.3	3.93648766074142	0.386875	0.098279236045448	1.30755805235647	1.29303909780486	F52C6.3 is an ortholog of human UBB (ubiquitin B) and UBC (ubiquitin C); F52C6.3 is involved in embryo development, nematode larval development and reproduction; F52C6.3 exhibits identical protein binding activity.
18047	Y73F8A.15	Y73F8A.15	3.92093618604843	0.8184375	0.20873522576373	1.76349501793536	1.29303909780486	None
2788	C33C12.4	C33C12.4	3.91931295294919	0.585	0.14926085439536	1.50003898928582	1.29303909780486	C33C12.4 is involved in embryo development.
10343	msp-63	K05F1.7	3.91311179943588	1.1675	0.298355901860077	2.24622119020478	1.29303909780486	msp-63 encodes a protein that belongs to a family of proteins called the Major Sperm Proteins (MSPs) that is conserved in nematodes; this family consists of closely related, small, basic proteins that make up 15% of sperm protein; this multigene family consists of over fifty genes, including many pseudogenes; MSPs are involved in both extracellular signaling and cytoskeletal functions during repr…
9757	H09G03.1	H09G03.1	3.90005093339116	0.869375	0.22291375544782	1.8268712973226	1.29303909780486	None
3765	C49F5.8	C49F5.8	3.88960962780342	0.61625	0.15843492251638	1.53288556602118	1.29303909780486	None
5367	irld-4	F13G11.2	3.88384151167222	0.639375	0.164624379774115	1.55765421086664	1.29303909780486	None
4736	scav-6	F07A5.3	3.87547879914896	0.51625	0.133209346962075	1.43023280534833	1.29303909780486	scav-6 is an ortholog of human CD36 (CD36 molecule (thrombospondin receptor)) and SCARB2 (scavenger receptor class B, member 2).
15874	Y38C1AA.7	Y38C1AA.7	3.84179739084667	0.715	0.186110803683592	1.641483217621	1.29303909780486	None
5996	unc-38	F21F3.5	3.83002049719271	0.92375	0.241186698785837	1.89703986983751	1.29303909780486	unc-38 encodes a nicotinic acetylcholine receptor (nAChR) alpha subunit; UNC-38 is required for normal locomotion and egg-laying, and functions as a subunit of a ligand-gated ion channel that likely mediates fast actions of acetylcholine at neuromuscular junctions and in the nervous system; when coexpressed with ACR-2, ACR-3, UNC-29, and LEV-1, non-alpha nAChR subunits, the resulting multimer can…
16147	Y40B1A.1	Y40B1A.1	3.82715447671213	0.268625	0.0701892232557002	1.20465914701141	1.29303909780486	None
12699	T05F1.2	T05F1.2	3.82517769227479	0.2725	0.0712385206445004	1.20789914489587	1.29303909780486	T05F1.2 encodes a novel protein; in situ hybridization studies indicate that T05F1.2 mRNA is expressed in the medial germline.
13322	sld-2	T12F5.1	3.82439299102508	0.31875	0.0833465600287493	1.2472494213316	1.29303909780486	sld-2 is involved in body morphogenesis, embryo development, hermaphrodite genitalia development, meiotic chromosome segregation and nematode larval development; sld-2 is expressed in the germ line.
18371	cyc-2.2	ZC116.2	3.82390099963285	1.57225545634921	0.411165314295575	2.97369247054782	1.29303909780486	cyc-2.2 encodes, along with cyc-2.1, one of two C. elegans cytochrome c proteins; the product of cyc-2.2 is predicted to function in the electron transport chain by transferring electrons from respiratory chain Complex III to Complex IV; RNAi screens indicate the cyc-2.2 activity is required for embryonic development as well as for normal body size and rates of growth.
5429	F14D2.11	F14D2.11	3.79772091800369	0.386875	0.101870308101356	1.30755805235647	1.70266598756746	F14D2.11 is an ortholog of human NEDD8 (neural precursor cell expressed, developmentally down-regulated 8); F14D2.11 is involved in embryo development.
7020	F35C5.12	F35C5.12	3.7964883450811	0.873125	0.22998226799017	1.83162606426666	1.70266598756746	None
10521	K07F5.6	K07F5.6	3.76508016526477	0.586875	0.155873175135629	1.501989783805	1.70266598756746	K07F5.6 is an ortholog of human PTPRO (protein tyrosine phosphatase, receptor type, O); K07F5.6 is predicted to have protein tyrosine phosphatase activity, based on protein domain information.
18569	ugt-18	ZC443.5	3.76216514088417	1.445234375	0.384149637477197	2.72307057722959	1.70266598756746	ugt-18 is an ortholog of human UGT3A2 (UDP glycosyltransferase 3 family, polypeptide A2) and UGT3A1 (UDP glycosyltransferase 3 family, polypeptide A1); ugt-18 is predicted to have transferase activity, transferring hexosyl groups, based on protein domain information.
17580	Y62H9A.4	Y62H9A.4	3.76131863932462	0.71125	0.189095917735838	1.63722204756307	1.70266598756746	None
16749	Y49A3A.3	Y49A3A.3	3.74332257966472	0.314375	0.0839828770589571	1.24347284303648	1.70266598756746	Y49A3A.3 encodes a conserved but uncharacterized protein with some similarity to Barwin-related endoglucanase; Y49A3A.3 shares an operon with vha-13, and thus might be a previously undescribed V-ATPase component or ancillary protein.
18973	irld-67	ZK355.7	3.74114749203633	0.44375	0.118613340143525	1.36013513852438	1.70266598756746	None
15959	Y38H8A.4	Y38H8A.4	3.73738437947173	0.585496527777778	0.156659435672104	1.5005553417991	1.70266598756746	Y38H8A.4 is an ortholog of human TSSK2 (testis-specific serine kinase 2), TSSK1B (testis-specific serine kinase 1B), TSSK3 (testis-specific serine kinase 3), TSSK6 (testis-specific serine kinase 6), TSSK4 (testis-specific serine kinase 4), PRKAA1 (protein kinase, AMP-activated, alpha 1 catalytic subunit) and PRKAA2 (protein kinase, AMP-activated, alpha 2 catalytic subunit); Y38H8A.4 is predicted …
16121	Y39G8B.9	Y39G8B.9	3.73021757669622	1.54375	0.413849854132978	2.91551349386711	1.70266598756746	None
2942	msp-50	C34F11.4	3.72178889723193	1.589375	0.427045983500594	3.00918958035771	1.70266598756746	msp-50 encodes a protein that belongs to a family of proteins called the Major Sperm Proteins (MSPs) that is conserved in nematodes; this family consists of closely related, small, basic proteins that make up 15% of sperm protein; this multigene family consists of over fifty genes, including many pseudogenes; MSPs are involved in both extracellular signaling and cytoskeletal functions during repr…
16395	Y45F10C.4	Y45F10C.4	3.72170663577749	0.603125	0.162056029403834	1.51900329571952	1.70266598756746	UPF0375 protein Y45F10C.4
17047	Y53G8AM.6	Y53G8AM.6	3.72076580748183	0.573125	0.154034150401926	1.48774265992913	1.70266598756746	Y53G8AM.6 is involved in cell migration.
3007	msd-4	C35D10.11	3.71192834027302	2.3864927837967	0.642925338268027	5.22884673664471	1.70266598756746	msd-4 is localized to the cell body and the pseudopodium.
14659	W03D8.5	W03D8.5	3.71033211601835	0.66875	0.180239929766086	1.58969500487599	1.70266598756746	Major sperm protein
13986	T23G11.1	T23G11.1	3.70085619866839	0.83875	0.226636744303059	1.78849985330316	1.70266598756746	None
9278	mei-2	F57B10.12	3.69384607835336	0.306875	0.08307736529639	1.23702529396947	1.70266598756746	mei-2 encodes a novel protein that contains a region similar to the p80-targeting subunit of katanin that is required for embryonic viability, alignment of chromosomes at the metaphase plate, and establishment of the oocyte meiotic spindle together with MEI-1; can interact with MEI-1 in HeLa cells and this complex can function to disassemble microtubules, expressed in the germ line, throughout th…
14275	T27A3.5	T27A3.5	3.68683981563059	0.320625	0.0869647221017551	1.24887146406021	1.70266598756746	T27A3.5 is an ortholog of human PTPN22 (protein tyrosine phosphatase, non-receptor type 22 (lymphoid)), PTPN18 (protein tyrosine phosphatase, non-receptor type 18 (brain-derived)) and PTPN12 (protein tyrosine phosphatase, non-receptor type 12); T27A3.5 is predicted to have protein tyrosine phosphatase activity, based on protein domain information.
11586	msp-33	R05F9.8	3.68053259775785	1.565	0.425210199456835	2.95877501849768	2.26676061352985	msp-33 encodes a protein that belongs to a family of proteins called the Major Sperm Proteins (MSPs) that is conserved in nematodes; msp-33 has a C. briggsae homolog as predicted by the Wobble Aware Bulk Aligner (WABA); the MSP family consists of closely related, small, basic proteins that make up 15% of sperm protein; this multigene family consists of over fifty genes, including many pseudogenes…
1260	C08B11.8	C08B11.8	3.68027438633202	0.29375	0.0798174182585251	1.22582242280834	2.26676061352985	C08B11.8 is an ortholog of human ALG6 (ALG6, alpha-1,3-glucosyltransferase); C08B11.8 is involved in reproduction; C08B11.8 is predicted to have transferase activity, transferring hexosyl groups, based on protein domain information.
11449	flp-32	R03A10.2	3.67920002956101	0.490625	0.133350999146013	1.40505343692667	2.26676061352985	None
2462	C27H6.9	C27H6.9	3.6716831240087	0.25125	0.0684291077182304	1.1902379309538	2.26676061352985	C27H6.9 is an ortholog of human MGME1 (mitochondrial genome maintenance exonuclease 1); C27H6.9 is involved in reproduction and striated muscle myosin thick filament assembly.
2004	C18A3.9	C18A3.9	3.66746256595104	0.701875	0.191378913179988	1.6266174544957	2.26676061352985	C18A3.9 is involved in embryo development, nematode larval development and receptor-mediated endocytosis.
11955	R10E9.2	R10E9.2	3.65917412257094	1.091875	0.298393835173071	2.13150878297205	2.26676061352985	None
17002	Y53F4B.11	Y53F4B.11	3.64264090156432	0.71625	0.196629319044984	1.64290607076643	2.26676061352985	None
16089	Y39F10A.3	Y39F10A.3	3.64083683412208	0.390625	0.107289894548156	1.31096121152476	2.26676061352985	None
5721	F17E9.5	F17E9.5	3.63787597017002	1.0214927837967	0.280793735732822	2.03001837157769	2.26676061352985	F17E9.5 encodes a novel protein conserved amongst nematodes.
1366	C09B9.2	C09B9.2	3.6326801117305	1.225625	0.337388639325071	2.33856738482491	2.26676061352985	None
2177	C24D10.2	C24D10.2	3.63247724197654	1.05398611111111	0.290156287541558	2.0762585527571	2.26676061352985	None
10344	K05F1.9	K05F1.9	3.63064604199437	0.90375	0.248922640639338	1.87092276136158	2.26676061352985	Major sperm protein
10154	K02H11.8	K02H11.8	3.62835569191195	0.58125	0.160196532356427	1.49614499807211	2.26676061352985	None
13921	T23B3.5	T23B3.5	3.62230680844084	0.498125	0.137515960503193	1.41237677220569	2.26676061352985	None
6234	F25B4.7	F25B4.7	3.62171107102989	0.24625	0.0679927236520209	1.1861200205404	2.26676061352985	F25B4.7 is an ortholog of human SLC25A6 (solute carrier family 25 (mitochondrial carrier; adenine nucleotide translocator), member 6), SLC25A4 (solute carrier family 25 (mitochondrial carrier; adenine nucleotide translocator), member 4) and SLC25A5 (solute carrier family 25 (mitochondrial carrier; adenine nucleotide translocator), member 5); F25B4.7 is predicted to have transporter activity, base…
13028	T08G5.19	T08G5.19	3.61788461712405	0.48	0.132674214575026	1.39474366635041	2.26676061352985	T08G5.19 is involved in reproduction.
11346	M70.3	M70.3	3.61027346339675	0.708125	0.196141651644792	1.63367952363261	2.26676061352985	M70.3 is involved in lipid storage.
7569	F40G9.5	F40G9.5	3.59513028895186	0.345	0.0959631424374839	1.27015098253879	2.26676061352985	None
16255	Y42A5A.5	Y42A5A.5	3.59140010379204	0.405	0.112769390292208	1.3240889103954	2.26676061352985	Y42A5A.5 is an ortholog of human LYRM5 (LYR motif containing 5).
780	C03B8.5	C03B8.5	3.5826788268961	0.910125	0.25403477229593	1.87920831236747	2.26676061352985	small nucleolar-RNA gene
12219	R193.3	R193.3	3.57539418306342	0.916875	0.256440256110283	1.88802124663804	2.26676061352985	None
12289	T01C3.2	T01C3.2	3.57403401711775	0.260625	0.0729218017376844	1.19799758512217	2.26676061352985	T01C3.2 encodes a divergent ortholog of Drosophila melanogaster E(Y)2 and budding yeast Sus1p; by orthology, T01C3.2 is predicted to enable both transcriptional activation and silencing in chromatin.
13933	str-27	T23D5.1	3.57230603602438	0.619635168650794	0.17345523099146	1.53648658263023	2.26676061352985	None
13099	T09F5.10	T09F5.10	3.56528445127539	0.3675	0.103077329459235	1.29011529307386	2.26676061352985	None
13636	T19H5.7	T19H5.7	3.55815541427209	0.788125	0.221498194496721	1.72682872897539	2.26676061352985	None
3864	C50F2.5	C50F2.5	3.5581418172442	0.49	0.137712329965394	1.404444875738	2.26676061352985	C50F2.5 is an ortholog of human PTPN2 (protein tyrosine phosphatase, non-receptor type 2) and PTPN1 (protein tyrosine phosphatase, non-receptor type 1); C50F2.5 is predicted to have protein tyrosine phosphatase activity, based on protein domain information.
3839	C50E10.1	C50E10.1	3.55077426334947	0.61125	0.172145553241507	1.52758218484779	2.26676061352985	None
2669	C31E10.6	C31E10.6	3.55041378912869	0.39625	0.111606709396328	1.31608256500011	2.26676061352985	C31E10.6 is an ortholog of human CCDC93 (coiled-coil domain containing 93).
10646	msp-38	K08F4.8	3.54554331042143	1.5025	0.423771441624672	2.83333266456236	2.26676061352985	msp-38 encodes a member of the major sperm protein family; msp-38 has a C. briggsae homolog as predicted by the Wobble Bulk Aware Bulk Aligner (WABA).
9859	H22K11.2	H22K11.2	3.54149641893762	0.4025	0.113652522094246	1.32179642601778	2.26676061352985	bgal-2 is an ortholog of human GLB1L (galactosidase, beta 1-like) and GLB1 (galactosidase, beta 1); bgal-2 is predicted to have beta-galactosidase activity, based on protein domain information.
14663	W03D8.9	W03D8.9	3.54106770219957	1.06791666666667	0.301580414857169	2.0964038545014	2.26676061352985	None
4186	C56C10.10	C56C10.10	3.53928456586682	0.19125	0.054036344476065	1.14175254062392	2.26676061352985	C56C10.10 is an ortholog of human AIPL1 (aryl hydrocarbon receptor interacting protein-like 1) and AIP (aryl hydrocarbon receptor interacting protein); C56C10.10 is involved in embryo development and lipid storage; C56C10.10 is expressed in the oocyte.
8580	F52G3.3	F52G3.3	3.52596469193329	0.58875	0.1669755801432	1.50394311532442	2.53877188715344	F52G3.3 is predicted to have DNA helicase activity, based on protein domain information.
6891	F32H2.7	F32H2.7	3.52435822903806	1.13649900793651	0.322469775794245	2.19846872308995	2.53877188715344	None
15979	Y39A1A.24	Y39A1A.24	3.52431767414888	0.195625	0.0555071982968287	1.14522018198615	2.53877188715344	None
4696	F02D10.6	F02D10.6	3.51818601078812	0.443125	0.12595269227983	1.35954603249118	2.53877188715344	F02D10.6 is involved in embryo development.
5303	sre-36	F13A7.13	3.51562969780496	0.414375	0.117866509165832	1.33272119455106	2.53877188715344	7TM GPCR, serpentine receptor class e (Sre)
12162	R144.3	R144.3	3.51436688925152	0.224375	0.0638450699857882	1.1682710240626	2.53877188715344	R144.3 is an ortholog of human COQ10B (coenzyme Q10B) and COQ10A (coenzyme Q10A); R144.3 is involved in body morphogenesis, embryo development and nematode larval development.
4953	F09C12.8	F09C12.8	3.51284890663101	0.404375	0.115113120645947	1.32351541681854	2.53877188715344	F09C12.8 encodes an ortholog, predicted to be catalytically inactive, of Bombyx mori ecdysteroid phosphate phosphatase (EPP), human STS1 (OMIM:609201) and human UBASH3A (OMIM:605736); F09C12.8 is also paralogous to C. elegans C52E4.7, F53B6.7, F55A11.11, and T07F12.1.
19001	clec-97	ZK39.6	3.51117485380225	0.44625	0.127094211647351	1.3624941164238	2.53877188715344	clec-97 is involved in lipid storage.
5594	F15H10.5	F15H10.5	3.50929904947552	0.620625	0.176851556749703	1.53754112596361	2.53877188715344	None
4300	cfim-2	D1046.1	3.50762013051161	0.2375	0.0677097265847196	1.17894792923281	2.53877188715344	D1046.1 encodes a putative cleavage and polyadenylation specificity factor, orthologous to human CPSF6 (OMIM:604979) and CPSF7, that is required for normal locomotion and fertility; D1046.1 is expressed in many, if not all, somatic tissues of larvae and adults; D1046.1(RNAi) has no obvious synthetic phenotype in dual RNAi assays with W04D2.6 (an ortholog of the splicing protein RED120).
636	catp-4	C01G12.8	3.50268328943257	0.62125	0.177364023140283	1.53820735920025	2.53877188715344	catp-4 is an ortholog of members of the human P-type ATPases family including ATP1A3; catp-4 is predicted to have ATP binding activity, metal ion binding activity, and sodium:potassium-exchanging ATPase activity, based on protein domain information.
4663	ech-9	F01G10.3	3.50255702668319	1.721875	0.491605129304793	3.29864837595568	2.53877188715344	ech-9 is an ortholog of human EHHADH (enoyl-CoA, hydratase/3-hydroxyacyl CoA dehydrogenase); ech-9 is predicted to have 3-hydroxyacyl-CoA dehydrogenase activity, based on protein domain information.
911	msp-36	C04G2.4	3.49211908734804	0.971875	0.27830522834147	1.96138805928933	2.53877188715344	msp-36 encodes a protein that belongs to a family of proteins called the Major Sperm Proteins (MSPs) that is conserved in nematodes; this family comprises of closely related, small, basic proteins that make up 15% of sperm protein; this multigene family consists of over fifty genes, including many pseudogenes; MSP is involved in both extracellular signaling and cytoskeletal functions during repro…
3525	C45G9.9	C45G9.9	3.48842919868739	1.20590972222222	0.345688461349875	2.30682685409732	2.53877188715344	Uncharacterized protein C45G9.9
9308	F57C2.4	F57C2.4	3.48323016297521	0.643125	0.18463465516464	1.56170829106537	2.53877188715344	None
17365	Y57G11A.2	Y57G11A.2	3.47805974153238	0.895	0.257327379778036	1.85960988522632	2.53877188715344	Y57G11A.2 is an ortholog of human VMO1 (vitelline membrane outer layer 1 (chicken)).
12655	decr-1.3	T05C12.3	3.47538712030606	1.01051909722222	0.290764470903958	2.01463585740913	2.53877188715344	decr-1.3 is an ortholog of human DECR1 (2,4-dienoyl CoA reductase 1, mitochondrial).
16278	nspd-7	Y43C5A.1	3.47346131561228	0.95125	0.273862269812646	1.93354722330262	2.53877188715344	None
2870	C34B2.3	C34B2.3	3.46712679221793	0.799931299603175	0.23071879038247	1.74101821822494	2.53877188715344	C34B2.3 is an ortholog of human TTBK2 (tau tubulin kinase 2) and TTBK1 (tau tubulin kinase 1); C34B2.3 is predicted to have ATP binding activity and protein kinase activity, based on protein domain information.
953	C05C10.7	C05C10.7	3.45599562673483	0.3325	0.096209612485575	1.25919350110321	2.53877188715344	None
5035	cpsf-2	F09G2.4	3.45227692555681	0.254375	0.073683254699787	1.19281888168027	2.53877188715344	cpsf-2 is an ortholog of human CPSF2 (cleavage and polyadenylation specific factor 2); cpsf-2 is involved in RNA interference, embryo development, hermaphrodite genitalia development, negative regulation of vulval development and reproduction; cpsf-2 is expressed in the pharynx, anal depressor muscle, hypodermis, and the body wall musculature.
19289	ZK783.6	ZK783.6	3.45076927582801	0.3875	0.1122938014762	1.30812463143433	2.53877188715344	None
89	B0035.3	B0035.3	3.44759418403453	0.32875	0.0953563506756128	1.25592472711489	2.53877188715344	B0035.3 is an ortholog of human MACROD2 (MACRO domain containing 2) and MACROD1 (MACRO domain containing 1).
18280	kbp-4	Y92C3B.1	3.44578488020709	0.229375	0.0665668368671392	1.17232696724908	2.53877188715344	kbp-4 is involved in embryo development, hermaphrodite genitalia development, nematode larval development and reproduction.
15646	hpo-2	Y26D4A.2	3.43286497695161	0.5385	0.15686605899606	1.45246157750769	2.53877188715344	None
19060	ZK512.10	ZK512.10	3.43052766921259	0.63125	0.184009592945476	1.54890643748478	2.53877188715344	None
13967	T23F11.2	T23F11.2	3.42844971485389	0.995625	0.290400934185039	1.99394414905226	2.53877188715344	None
15664	Y27F2A.6	Y27F2A.6	3.42560218582246	0.31875	0.0930493334337567	1.2472494213316	2.53877188715344	Y27F2A.6 is involved in lipid storage.
11379	R01B10.3	R01B10.3	3.42018759095722	0.281875	0.0824150700813199	1.21577393983469	2.53877188715344	R01B10.3 is involved in reproduction.
18794	ZK1248.5	ZK1248.5	3.41955797014895	0.7475	0.218595504601854	1.67888102922275	2.53877188715344	None
14067	har-2	T24D1.5	3.41165866078786	0.256875	0.0752932885556257	1.19488767124404	2.53877188715344	None
7570	F40G9.6	F40G9.6	3.41100849336128	0.885625	0.259637289594458	1.84756484458798	2.53877188715344	None
3325	C42C1.12	C42C1.12	3.40858618724123	0.23625	0.0693102615049939	1.17792689108629	2.53877188715344	C42C1.12 is involved in reproduction.
3374	C43E11.5	C43E11.5	3.40737095729805	1.0025	0.294215103833295	2.00346874046939	2.53877188715344	C43E11.5 is an ortholog of human PTPN2 (protein tyrosine phosphatase, non-receptor type 2) and PTPN1 (protein tyrosine phosphatase, non-receptor type 1); C43E11.5 is predicted to have protein tyrosine phosphatase activity, based on protein domain information.
1719	C14F11.7	C14F11.7	3.40382626029831	0.41	0.120452681378652	1.32868581409651	2.53877188715344	None
15018	W10C6.2	W10C6.2	3.39720612709077	0.286875	0.0844443902630271	1.2199948011982	2.53877188715344	None
4473	trt-1	DY3.4	3.39493943337761	0.225625	0.0664592121384406	1.16928369241245	3.42400155833194	trt-1 encodes C. elegans telomerase reverse transcriptase that affects fertility, maintenance of telomere length, and chromosome nondisjunction.
511	B0524.5	B0524.5	3.39050082952435	0.643125	0.189684365920129	1.56170829106537	3.42400155833194	None
18635	dot-1.5	ZC53.6	3.38860322717988	0.474375	0.139991308570756	1.38931621406676	3.42400155833194	dot-1.5 is an ortholog of human DOT1L (DOT1-like histone H3K79 methyltransferase); dot-1.5 is predicted to have histone methyltransferase activity (H3-K79 specific), based on protein domain information.
2253	C25D7.1	C25D7.1	3.38552961757008	0.718763888888889	0.212304711546069	1.64577132199092	3.42400155833194	C25D7.1 is involved in embryo development.
1688	erg-28	C14C10.6	3.38392004411598	0.258125	0.0762798755983707	1.19592341115488	3.42400155833194	None
7997	F45D11.5	F45D11.5	3.38015389837364	0.5175	0.153099537937901	1.43147254464261	3.42400155833194	None
12510	srg-10	T04A8.1	3.35403674486509	0.46925	0.139906040301557	1.38438959170281	3.42400155833194	srg-10 is predicted to have transmembrane signaling receptor activity, based on protein domain information.
3890	C50F7.5	C50F7.5	3.35233388613513	1.62	0.483245420958853	3.07375036257602	3.42400155833194	None
18967	ZK354.8	ZK354.8	3.34868853052931	0.27125	0.081001860139296	1.20685303329627	3.42400155833194	ZK354.8 is an ortholog of human PTPN22 (protein tyrosine phosphatase, non-receptor type 22 (lymphoid)), PTPN18 (protein tyrosine phosphatase, non-receptor type 18 (brain-derived)) and PTPN12 (protein tyrosine phosphatase, non-receptor type 12); ZK354.8 is predicted to have protein tyrosine phosphatase activity, based on protein domain information.
90	pfd-4	B0035.4	3.3472331397582	0.2075	0.0619914990489697	1.15468553168869	3.42400155833194	pfd-4 encodes a putative prefoldin subunit 4, orthologous to human PFDN4 (OMIM:604898), that is dispensable for viability; PFD-4 is redundant for prefoldin function in C. elegans; pfd-4(gk403) mutants and pfd-4(RNAi) animals, unlike animals undergoing RNAi against most prefoldin subunits, have no obvious phenotypes.
4344	D1086.17	D1086.17	3.34552915494261	0.71125	0.212597160885361	1.63722204756307	3.42400155833194	None
3511	ilys-3	C45G7.3	3.33228419648165	0.6175	0.185308324137533	1.53421428569725	3.42400155833194	ilys-3 is involved in defense response; ilys-3 is predicted to have lysozyme activity, based on protein domain information; ilys-3 is expressed in the intestinal cell.
14274	T27A3.4	T27A3.4	3.32692426892803	1.92507541698767	0.578635178133449	3.79756699670297	3.42400155833194	spch-3 encodes one of three C. elegans small, highly basic proteins that have similarity to mouse testis-specific histone H1, the human nucleotide binding and splicing-associated protein SON, and the mollusk protamine-like SNBPs (sperm nuclear basic proteins); SPCH-3 associates specifically with spermatogenic meiotic and mature sperm chromatin.
10612	K08E4.2	K08E4.2	3.31224634474076	0.34	0.102649369827174	1.26575659397028	3.42400155833194	K08E4.2 is an ortholog of human CPTP (ceramide-1-phosphate transfer protein) and GLTPD2 (glycolipid transfer protein domain containing 2); K08E4.2 is predicted to have glycolipid binding activity and glycolipid transporter activity, based on protein domain information.
16819	gba-4	Y4C6B.6	3.30988563423974	1.089375	0.329127686084	2.12781835814684	3.42400155833194	The Y4C6B.6 gene encodes a homolog of the human gene GLCM, which when mutated leads to Gaucher disease type I (OMIM:230800).
11083	ave-1	M01G5.6	3.30862427025782	0.19625	0.0593146830736109	1.14571641830505	3.42400155833194	ave-1/M01G5.6 encodes a small (102-residue) protein, mostly comprised of a SAM domain, that is orthologous to Drosophila AVEUGLE/CG30476 and to human SAMD10 and SAMD12; AVE-1 is dispensable for viability, since ave-1(tm3169) homozygotes are viable.
18765	ssp-31	ZK1225.6	3.29792843138777	0.615625	0.186670212167383	1.53222163777643	3.42400155833194	Sperm-specific class P protein 31
9408	F58D5.2	F58D5.2	3.29480638124513	0.49	0.148718905848066	1.404444875738	3.42400155833194	None
4590	E04F6.6	E04F6.6	3.28191553595326	0.30625	0.0933144063718407	1.23648950966153	4.59759926560472	E04F6.6 is involved in lipid storage.
13200	gut-2	T10G3.6	3.28137628558965	0.259375	0.079044576856077	1.19696004885485	4.59759926560472	gut-2 encodes a member of the Sm protein family with highest similarity to human U6 snRNA-associated Sm-like protein, LSm2, that affects embryonic viability.
7939	F44F1.4	F44F1.4	3.27988778750295	0.43875	0.133769820318771	1.35542942842651	4.59759926560472	None
13927	T23B7.2	T23B7.2	3.2786101795442	0.653857142857143	0.199431194027477	1.57336908637242	4.59759926560472	None
15698	Y32G9A.10	Y32G9A.10	3.27653187831983	0.359375	0.109681520994169	1.28287001607878	4.59759926560472	None
4735	F07A5.2	F07A5.2	3.27577159866172	0.945	0.288481651280592	1.9251888862035	4.59759926560472	None
11776	fbxb-75	R08C7.13	3.275258967892	0.7875	0.24043900275368	1.72608079945448	4.59759926560472	None
10523	ssp-10	K07F5.9	3.26775587632139	0.431875	0.132162565487045	1.34898564857622	4.59759926560472	ssp-10 is involved in positive regulation of growth and reproduction.
9230	oxy-5	F56H1.7	3.26176176189285	0.26	0.0797115237040236	1.19747870461893	4.59759926560472	oxy-5 is expressed in the pharynx, intestine, chemosensory neurons, head neurons, and the tail neurons.
7233	ttbk-2	F36H12.8	3.25519532948508	0.956875	0.293953174278904	1.94110074868899	4.59759926560472	ttbk-2 is an ortholog of human TTBK2 (tau tubulin kinase 2) and TTBK1 (tau tubulin kinase 1); ttbk-2 is predicted to have ATP binding activity and protein kinase activity, based on protein domain information.
12125	srj-13	R13D7.3	3.25438740092977	0.31625	0.0971765069855077	1.24508997434059	4.59759926560472	7TM GPCR, serpentine receptor class j (Srj)
240	B0280.17	B0280.17	3.2541160472937	0.3125	0.0960322236387028	1.24185781207348	4.59759926560472	B0280.17 is an ortholog of human QKI (QKI, KH domain containing, RNA binding); B0280.17 is involved in cell death, embryo development, germ cell development and gonad development; B0280.17 is predicted to have RNA binding activity, based on protein domain information.
12930	him-8	T07G12.12	3.25403469304155	0.27375	0.0841263311007068	1.20894616327488	4.59759926560472	him-8 encodes a protein with two C-terminal noncanonical C2H2 zinc-fingers whose paralogs include ZIM-1/-3 and C02F5.12; HIM-8 is required by X chromosomes for normal homolog pairing, synapsis, recombination, and segregation during meiosis; him-8 mutants have an increased frequency of genotypically XO males in self-fertile hermaphrodite populations; HIM-8 is expressed during meiosis, and is assoc…
5183	F11A5.16	F11A5.16	3.25354507950166	0.659319444444444	0.202646475869771	1.57933743476709	4.59759926560472	None
7409	nhr-181	F38H12.3	3.24452882445846	0.631875	0.19475092815841	1.54957759543411	4.59759926560472	nhr-181 encodes a putative nuclear hormone receptor (NHR), belonging to a large nematode-specific expanded family of NHRs, that inhibits CEP-1- and HUS-1-dependent germline apoptosis as do BMK-1, RAD-50, and RAD-51.
1522	C10H11.7	C10H11.7	3.2397488722808	0.614470486111111	0.189666085346461	1.53099597088741	4.59759926560472	Major sperm protein
1248	C08A9.10	C08A9.10	3.23663772095226	0.490625	0.151584774787724	1.40505343692667	4.59759926560472	None
6567	thn-3	F28D1.4	3.22703683280824	1.1175	0.346292917588897	2.16970665041961	4.59759926560472	non-coding Transcript Isoform
7994	fbxb-30	F45D11.13	3.22353103300911	0.684375	0.212306006361337	1.60700564851905	4.59759926560472	None
10966	K12C11.7	K12C11.7	3.21902525067564	0.340625	0.105816193870647	1.2663050600231	4.59759926560472	K12C11.7 is an ortholog of human SLC31A2 (solute carrier family 31 (copper transporter), member 2) and SLC31A1 (solute carrier family 31 (copper transporter), member 1); K12C11.7 is predicted to have copper ion transmembrane transporter activity, based on protein domain information.
2739	C32E8.4	C32E8.4	3.20966326362221	0.448125	0.139617449929709	1.36426603440309	4.59759926560472	None
5279	sdz-12	F12E12.5	3.20915869935727	0.480625	0.149766666290533	1.39534802389989	4.59759926560472	sdz-12 is an ortholog of human REST (RE1-silencing transcription factor) and members of the Zinc fingers, C2H2-type family including ZNF131; sdz-12 is predicted to have metal ion binding activity and nucleic acid binding activity, based on protein domain information; sdz-12 is expressed in the gonad, head neurons, head muscle, ventral uterine precursor, dorsal uterine precursor, Z1.pa, and the Z4…
19155	ZK632.5	ZK632.5	3.20613479943962	0.229375	0.071542531536756	1.17232696724908	4.59759926560472	Uncharacterized protein ZK632.5
19091	ZK546.5	ZK546.5	3.20482557461038	0.27125	0.0846379915802364	1.20685303329627	4.59759926560472	ZK546.5 is an ortholog of human ZNF281 (zinc finger protein 281), ZBTB18 (zinc finger and BTB domain containing 18) and ZBTB42 (zinc finger and BTB domain containing 42); ZK546.5 is involved in reproduction; ZK546.5 is predicted to have metal ion binding activity, based on protein domain information.
7564	F40G9.18	F40G9.18	3.20065736169158	0.74625	0.23315522896384	1.67742701965048	4.59759926560472	None
19141	ZK622.1	ZK622.1	3.18936216626962	0.371875	0.116598548742101	1.29403353016388	4.59759926560472	ZK622.1 is an ortholog of human ABL2 (ABL proto-oncogene 2, non-receptor tyrosine kinase) and ABL1 (ABL proto-oncogene 1, non-receptor tyrosine kinase); ZK622.1 is predicted to have protein tyrosine kinase activity, based on protein domain information.
18503	ZC373.2	ZC373.2	3.18916441752056	0.5	0.156780878794806	1.4142135623731	4.59759926560472	None
11945	R10E4.9	R10E4.9	3.18363325711971	0.23375	0.0734224017409209	1.17588746686441	4.59759926560472	R10E4.9 is an ortholog of human PTPLAD2; R10E4.9 is localized to the plasma membrane.
6466	F27C1.1	F27C1.1	3.18252712825335	2.015375	0.633262473117106	4.04285650985541	4.59759926560472	None
11708	R07C3.13	R07C3.13	3.17938852532356	0.4883125	0.153586922803121	1.40280307679729	4.59759926560472	non-coding Transcript Isoform
13822	alg-3	T22B3.2	3.17891734060577	0.73875	0.232390440155083	1.66872936849058	4.59759926560472	alg-3 encodes an Argonaute (AGO) protein that is a member of the AGO clade of Argonaute small RNA-binding proteins; together with its paralog, alg-4, alg-3 is required for normal brood sizes at elevated temperatures, specifically for the process of spermiogenesis in which spermatids are converted to mobile ameboid sperm; alg-3/4 is also required for accumulation of male germline-specific 26G-RNAs…
18081	Y74C9A.6	Y74C9A.6	3.17867087544002	0.815625	0.256593095655773	1.76006047480465	4.59759926560472	small nucleolar-RNA gene
11359	MTCE.11	MTCE.11	3.17684371280576	0.504375	0.158766072742855	1.41850870100377	4.59759926560472	The nduo-1 gene resides on the mitochondrial chromosome, and encodes the protein NADH-ubiquinone oxidoreductase chain 1; this is the C. elegans homolog of the core MT-ND1 of mitochondrial NADH:ubiquinone oxidoreductase (Complex I).
17579	Y62H9A.3	Y62H9A.3	3.17583977440243	0.635625	0.200143913154309	1.55361065476282	4.59759926560472	None
10440	K07A3.3	K07A3.3	3.17508545063404	0.5375	0.169286782468379	1.45145515669954	4.59759926560472	K07A3.3 is an ortholog of human CLPX (caseinolytic mitochondrial matrix peptidase chaperone subunit); K07A3.3 is predicted to have ATP binding activity, based on protein domain information.
14658	W03D8.3	W03D8.3	3.1685011399245	0.385625	0.121705810719446	1.30642563029003	4.59759926560472	None
4381	D2023.4	D2023.4	3.16633708088682	0.24875	0.0785608081658604	1.1881771917988	4.59759926560472	D2023.4 encodes a thialysine N-(epsilon)-acetyltransferase, belonging to the GCN5-related N-acetyltransferase superfamily; recombinant D2023.4 protein forms a catalytically active homodimer, most efficiently catalysing the N-acetylation of thialysine [S-(2-aminoethyl)-L-cysteine], O-(2-aminoethyl)-L-serine and S-(2-aminoethyl)-D,L-homocysteine.
1352	chil-2	C08H9.6	3.16069588528573	1.143125	0.361668772159224	2.20858904569515	4.59759926560472	chil-2 is an ortholog of human OVGP1 (oviductal glycoprotein 1) and members of the CHI (Chitinases) family including CHI3L1; chil-2 is predicted to have chitinase activity, based on protein domain information.
15243	Y110A2AL.3	Y110A2AL.3	3.15759998502715	0.573125	0.18150652480291	1.48774265992913	4.59759926560472	None
26	acs-10	AH10.1	3.15722707389471	0.479	0.15171541000664	1.39377723868747	4.59759926560472	acs-10 is involved in lipid metabolic process and lipid storage; acs-10 is predicted to have catalytic activity, based on protein domain information.
11340	atg-7	M7.5	3.15463394742783	0.183125	0.0580495243035451	1.13534046764016	4.59759926560472	atg-7 encodes an E1 ubiquitin-activating-like enzyme orthologous to the autophagic budding yeast protein Apg7p; ATG-7 is required for normal dauer morphogenesis and autophagy in daf-2 mutant animals.
15212	Y106G6H.13	Y106G6H.13	3.15366482128093	0.40375	0.128025653606399	1.32294217163503	4.59759926560472	None
11175	gfl-1	M04B2.3	3.15253110421901	0.161875	0.051347629777027	1.11874016538743	4.59759926560472	gfl-1 encodes an ortholog of human GLIOMA-AMPLIFIED SEQUENCE-41 (GAS41; OMIM:602116, found in increased copy number in low-grade glioma); loss of GLF-1, which is predicted to associate with chromatin, results in potent suppression of the RNA interference (RNAi) mechanism; GLF-1 is also similar to the transcription factors (yeast and human) AF-9 and human ENL, and thus may represent a novel class …
5134	clec-151	F10F2.7	3.14822420386068	0.487375	0.154809495271121	1.40189179573097	4.59759926560472	clec-151 is an ortholog of human ABRACL (ABRA C-terminal like).
12427	T02H6.4	T02H6.4	3.14639050686562	0.53625	0.170433389889103	1.45019811128963	4.59759926560472	T02H6.4 is an ortholog of human VMO1 (vitelline membrane outer layer 1 (chicken)); T02H6.4 is involved in lipid storage.
6590	fbxa-94	F28F8.8	3.14576351985683	0.431875	0.137287814952999	1.34898564857622	4.59759926560472	None
13496	T16G12.4	T16G12.4	3.14562483284095	0.3525	0.112060407305992	1.2767711873336	4.59759926560472	None
12618	T05A7.6	T05A7.6	3.14495498590937	0.663919470420131	0.211106191788038	1.58438118104418	4.59759926560472	T05A7.6 is an ortholog of human TTBK2 (tau tubulin kinase 2) and TTBK1 (tau tubulin kinase 1); T05A7.6 is predicted to have ATP binding activity and protein kinase activity, based on protein domain information.
2936	C34E11.4	C34E11.4	3.14389145390594	0.63375	0.201581387045865	1.55159281470629	4.97696401375025	None
18790	ZK1248.19	ZK1248.19	3.13581697786688	0.335	0.106830214379374	1.26137740883125	4.97696401375025	ZK1248.19 is an ortholog of human LZIC (leucine zipper and CTNNBIP1 domain containing); ZK1248.19 is predicted to have beta-catenin binding activity, based on protein domain information.
17873	Y71G12B.10	Y71G12B.10	3.13484732019107	0.251875	0.0803468157373126	1.19075367395132	4.97696401375025	Y71G12B.10 encodes a putative 3-hydroxymethyl-3-methylglutaryl-coenzyme A lyase orthologous to human HMG-CoA Lyase (HMGCL).
120	kin-3	B0205.7	3.13173634459562	0.47875	0.152870467792147	1.39353573642182	4.97696401375025	kin-3 encodes an ortholog of the catalytic subunit of casein kinase II alpha, which in Drosophila and mammals is required for normal circadian rhythms, and which directly phosphorylates the Drosophila PERIOD protein (which itself regulates circadian rhythms); by analogy, KIN-3 might be expected to help regulate heterochronic functions dependent on such proteins as LIN-42.
14620	W02H5.10	W02H5.10	3.13064403406609	0.44125	0.140945439723757	1.3577802448824	4.97696401375025	None
2777	ethe-1	C33A12.7	3.13030931259731	0.349375	0.111610376199569	1.27400858558902	4.97696401375025	ethe-1 is an ortholog of human ETHE1 (ethylmalonic encephalopathy 1).
6725	F31C3.16	F31C3.16	3.12835801281346	0.78375	0.25053078860854	1.72160002027792	4.97696401375025	ncRNA
18741	ZK1127.5	ZK1127.5	3.12746497746945	0.179375	0.0573547589796317	1.13239320704418	4.97696401375025	ZK1127.5 is an ortholog of human RCL1 (RNA terminal phosphate cyclase-like 1); ZK1127.5 is involved in RNA interference, body morphogenesis, determination of adult lifespan, embryo development, gamete generation, hermaphrodite genitalia development, locomotion, nematode larval development and oviposition; ZK1127.5 is predicted to have catalytic activity, based on protein domain information; ZK112…
1401	C09F9.1	C09F9.1	3.12528469370223	0.6175	0.197581999887666	1.53421428569725	4.97696401375025	None
10844	emb-1	K10D2.4	3.12467050897688	0.294375	0.0942099332247316	1.22635358495192	4.97696401375025	emb-1 encodes the anaphase-promoting complex (APC) subunit APC16; emb-1 functions as an essential component of the APC; loss of maternal emb-1 function results in a 1-cell arrest phenotype; temperature-sensitive alleles of emb-1 result in arrest in metaphase I; mutant defects are maternal-specific as emb-1 males are fertile; the zygotic phenotype of emb-1 is sterility; emb-1 behaves both genetica…
13803	sra-39	T21H8.4	3.12207590197084	0.52	0.16655584820079	1.43395524801583	4.97696401375025	sra-39 is expressed in the hypodermis, nervous system, and the intestine.
7967	F44G4.5	F44G4.5	3.12114744689917	0.695	0.222674516928214	1.61888443309482	4.97696401375025	None
12524	dnj-18	T04A8.9	3.12074845016116	0.22	0.0704959093991183	1.16473358646846	4.97696401375025	This gene encodes a protein containing a DnaJ ('J') domain.
17830	Y71F9AL.10	Y71F9AL.10	3.1194386451742	0.22375	0.0717276489300865	1.16776501882151	4.97696401375025	Y71F9AL.10 is an ortholog of human ZNRF1 (zinc and ring finger 1, E3 ubiquitin protein ligase) and ZNRF2 (zinc and ring finger 2, E3 ubiquitin protein ligase); Y71F9AL.10 is predicted to have zinc ion binding activity, based on protein domain information.
8076	F46A9.1	F46A9.1	3.11804974491331	3.94526215277778	1.26529801495757	15.4043099595585	4.97696401375025	None
4784	F07E5.4	F07E5.4	3.11474198136484	0.69375	0.222731129625064	1.61748238409841	4.97696401375025	None
7275	gst-19	F37B1.8	3.11431672718305	0.335	0.107567736150913	1.26137740883125	4.97696401375025	gst-19 is an ortholog of human HPGDS (hematopoietic prostaglandin D synthase).
12033	lipl-3	R11G11.14	3.11314181783928	1.048125	0.33667756283826	2.0678406294722	4.97696401375025	lipl-3 is an ortholog of members of the human Lipases family including LIPF; lipl-3 is predicted to have hydrolase activity, acting on ester bonds, based on protein domain information; lipl-3 is localized to the lysosome.
8596	F52H3.6	F52H3.6	3.10590977525845	1.079375	0.347522973332405	2.11312044312878	4.97696401375025	F52H3.6 is an ortholog of human PPP1CC (protein phosphatase 1, catalytic subunit, gamma isozyme) and PPP1CA (protein phosphatase 1, catalytic subunit, alpha isozyme); F52H3.6 is involved in lipid storage; F52H3.6 is predicted to have hydrolase activity, based on protein domain information.
13594	T19C9.8	T19C9.8	3.10468404701165	0.860625	0.27720212007672	1.81582478640912	4.97696401375025	T19C9.8 is an ortholog of human EPHX1 (epoxide hydrolase 1, microsomal (xenobiotic)).
11448	R03A10.1	R03A10.1	3.1033452059616	0.336875	0.10855221628353	1.26301782494933	4.97696401375025	blos-8 is an ortholog of human C10ORF32 (chromosome 10 open reading frame 32).
3743	C49C3.8	C49C3.8	3.09953328243524	0.279375	0.0901345378619393	1.21366898846632	4.97696401375025	None
14248	T26H5.10	T26H5.10	3.09821870783101	1.253125	0.40446628149027	2.38357166094858	4.97696401375025	None
18329	Y97E10AL.3	Y97E10AL.3	3.09742876188482	0.238125	0.0768782814088349	1.1794587801502	4.97696401375025	Y97E10AL.3 is an ortholog of human NAA20 (N(alpha)-acetyltransferase 20, NatB catalytic subunit); Y97E10AL.3 is predicted to have N-acetyltransferase activity, based on protein domain information.
4950	F09C12.2	F09C12.2	3.09319491413259	1.0608125	0.342950421634673	2.08610604846723	4.97696401375025	F09C12.2 encodes a kinase most closely related to mitogen-activated protein (MAP) kinases; as loss of F09C12.2 activity via mutation or large-scale RNAi results in no obvious defects, the precise role of F09C12.2 in C. elegans development and/or behavior is not yet known.
9782	nspa-4	H12D21.13	3.07749257668785	0.601875	0.195573176864579	1.51768774965411	4.97696401375025	None
355	clec-41	B0365.6	3.07729550023468	0.61875	0.201069413045583	1.53554415712008	4.97696401375025	clec-41 is involved in innate immune response and locomotion.
16761	Y49E10.10	Y49E10.10	3.07638079734195	0.474375	0.154199051173986	1.38931621406676	4.97696401375025	None
16928	Y51H4A.6	Y51H4A.6	3.07580587260437	0.420625	0.136752778758383	1.33850729329858	4.97696401375025	None
15249	Y110A2AL.9	Y110A2AL.9	3.0746641664075	0.479375	0.155911336671319	1.39413957056217	4.97696401375025	None
16862	scrm-7	Y50E8A.9	3.07233270703619	0.415	0.135076516631671	1.3332986770912	4.97696401375025	scrm-7 encodes a putative phospholipid scramblase homologous to human PLSCR1-5, and paralogous to other C. elegans SCRMs (e.g., SCRM-1); scrm-7(RNAi) animals have no obvious phenotype.
12651	T05C12.1	T05C12.1	3.07231737380687	0.510625	0.166201904905186	1.42466725198336	4.97696401375025	T05C12.1 is an ortholog of human TTBK2 (tau tubulin kinase 2) and TTBK1 (tau tubulin kinase 1); T05C12.1 is involved in lipid storage; T05C12.1 is predicted to have ATP binding activity and protein kinase activity, based on protein domain information.
235	ggtb-1	B0280.1	3.06724744759758	0.17125	0.0558318175907625	1.12603369600169	4.97696401375025	ggtb-1 is an ortholog of human RABGGTB (Rab geranylgeranyltransferase, beta subunit); ggtb-1 is involved in cell death, embryo development, germ cell development and gonad development; ggtb-1 is predicted to have Rab geranylgeranyltransferase activity, based on protein domain information; ggtb-1 is expressed in the pharyngeal muscle cell, nervous system, head, tail, intestine, body wall musculatu…
19350	ZK849.6	ZK849.6	3.06636528960791	0.660998263888889	0.215564096726848	1.58117633044995	4.97696401375025	None
5039	F09G2.8	F09G2.8	3.06391157784499	0.16875	0.0550766546985964	1.1240841179662	4.97696401375025	F09G2.8 is an ortholog of human PLD3 (phospholipase D 3) and PLD4 (phospholipase D 4); F09G2.8 is predicted to have catalytic activity, based on protein domain information; F09G2.8 is expressed in the pharynx, nervous system, tail, intestine, arcade cell, and the rectal gland cell.
17372	Y57G11B.5	Y57G11B.5	3.06384333335541	0.550625	0.179717087360657	1.46472010014819	4.97696401375025	None
15055	Y102A11A.3	Y102A11A.3	3.06307389004742	0.379375	0.12385434162482	1.30077821414146	4.97696401375025	Y102A11A.3 is involved in reproduction.
201	B0244.9	B0244.9	3.06206132506063	0.476875	0.155736593547994	1.39172580275502	4.97696401375025	None
10789	K09H9.2	K09H9.2	3.06025360712623	0.196875	0.0643329035023597	1.14621286964853	4.97696401375025	K09H9.2 is an ortholog of human DSCC1 (DNA replication and sister chromatid cohesion 1).
6369	F26D11.1	F26D11.1	3.05673956656944	0.426875	0.139650431678443	1.34431851278316	4.97696401375025	F26D11.1 is an ortholog of human IDNK (idnK, gluconokinase (E. coli)); F26D11.1 is predicted to have kinase activity, based on protein domain information.
7572	F40H3.1	F40H3.1	3.0537568094594	0.36125	0.118296911817268	1.28453838324395	4.97696401375025	None
11991	sir-2.1	R11A8.4	3.04669613135537	0.21375	0.0701579648197176	1.15969867662553	4.97696401375025	sir-2.1 encodes an NAD-dependent protein deacetylase with similarity to Saccharomyces cerevisiae Sir2p and mammalian SIRT1.
15761	Y37B11A.2	Y37B11A.2	3.04415742451457	0.32125	0.10553002200641	1.2494126136032	4.97696401375025	Y37B11A.2 is an ortholog of human REV3L (REV3-like, polymerase (DNA directed), zeta, catalytic subunit); Y37B11A.2 is predicted to have 3'-5' exonuclease activity, DNA binding activity, DNA-directed DNA polymerase activity, and nucleotide binding activity, based on protein domain information.
13353	ssup-72	T13C2.4	3.04170835579589	0.291875	0.0959575889134277	1.22423031633086	4.97696401375025	ssup-72 is an ortholog of human SSU72 (SSU72 RNA polymerase II CTD phosphatase (S. cerevisiae)); ssup-72 is predicted to have phosphoprotein phosphatase activity, based on protein domain information.
2305	C25G4.8	C25G4.8	3.04138453404445	0.35	0.115079167425951	1.27456062731926	4.97696401375025	None
3969	fbxb-96	C52E2.7	3.03776110617498	0.965	0.317668166215706	1.95206352155245	4.97696401375025	None
931	C04H5.7	C04H5.7	3.03620155155345	0.684375	0.225404996466669	1.60700564851905	4.97696401375025	None
12472	tfbm-1	T03F1.7	3.03437188619483	0.245625	0.0809475598945188	1.1856062844855	4.97696401375025	tfbm-1 is an ortholog of human TFB1M (transcription factor B1, mitochondrial); tfbm-1 is involved in reproduction; tfbm-1 is predicted to have rRNA (adenine-N6,N6-)-dimethyltransferase activity, based on protein domain information.
7143	phip-1	F36A2.8	3.03211004807455	0.1925	0.0634871416102597	1.14274222250205	4.97696401375025	phip-1 is an ortholog of human PHPT1 (phosphohistidine phosphatase 1); phip-1 is expressed in the nervous system.
7125	F35H8.1	F35H8.1	3.03172271025824	0.284673611111111	0.0938983008399416	1.21813464715186	4.97696401375025	None
15292	Y111B2A.24	Y111B2A.24	3.02690878930159	0.590625	0.195124809207177	1.50589898714342	4.97696401375025	sas-1 is an ortholog of human RPH3A (rabphilin 3A) and DOC2A (double C2-like domains, alpha); sas-1 is involved in embryo development; sas-1 is expressed in the sperm.
15779	Y37D8A.26	Y37D8A.26	3.02500470402474	0.40375	0.133470866826361	1.32294217163503	4.97696401375025	None
5410	sdz-14	F14B6.1	3.01951276270195	0.85	0.281502370349114	1.80250092522166	4.97696401375025	None
3479	ugt-15	C44H9.1	3.01804700375716	1.0424375	0.345401346865132	2.05970468151117	4.97696401375025	ugt-15 is an ortholog of human UGT3A2 (UDP glycosyltransferase 3 family, polypeptide A2) and UGT3A1 (UDP glycosyltransferase 3 family, polypeptide A1); ugt-15 is predicted to have transferase activity, transferring hexosyl groups, based on protein domain information.
14005	dpl-1	T23G7.1	3.0155863134537	0.314375	0.104250042055653	1.24347284303648	4.97696401375025	dpl-1 encodes the C. elegans ortholog of mammalian DP, the E2F-heterodimerization partner; dpl-1 is a class B synMuv gene whose activity is required for oogenesis as well as embryonic asymmetry and vulval development; in addition, dpl-1 acts with a subset of class B synMuv genes and the MCD-1 zinc-finger protein to promote the killing process during programmed cell death; DPL-1 is a nuclear prote…
10474	srx-69	K07C6.13	3.01455140790603	0.703125	0.233243658793136	1.62802742185735	4.97696401375025	srx-69 is involved in cellular response to DNA damage stimulus.
6586	fbxa-95	F28F8.4	3.01376156775157	0.379375	0.125880893850217	1.30077821414146	4.97696401375025	This gene encodes a protein containing an F-box, a motif predicted to mediate protein-protein interactions either with homologs of yeast Skp-1p or with other proteins; this gene's encoded protein also contains an FTH/DUF38 motif, which may also mediate protein-protein interaction.
1193	best-5	C07A9.8	3.01342495071705	0.340625	0.113035833170144	1.2663050600231	4.97696401375025	best-5 is an ortholog of human BEST2 (bestrophin 2), BEST4 (bestrophin 4) and BEST1 (bestrophin 1).
5093	F10D2.15	F10D2.15	3.01216458807392	0.615	0.204172110128036	1.53155799709438	4.97696401375025	ncRNA
6681	F30A10.14	F30A10.14	3.00713040819682	0.351875	0.117013548544772	1.27621818815862	5.91029103748936	None
7818	F43C9.1	F43C9.1	3.00580347154773	0.82125	0.273221455685234	1.76693626315766	5.91029103748936	This gene encodes a protein containing an F-box, a motif predicted to mediate protein-protein interactions either with homologs of yeast Skp-1p or with other proteins.
3235	C39H7.1	C39H7.1	3.001596920782	0.94	0.313166632565409	1.91852823865053	5.91029103748936	C39H7.1 is an ortholog of human TTBK2 (tau tubulin kinase 2) and TTBK1 (tau tubulin kinase 1); C39H7.1 is predicted to have ATP binding activity and protein kinase activity, based on protein domain information.
35	AH6.3	AH6.3	2.99769769471221	0.604465277777778	0.201643173974488	1.52041512030889	5.91029103748936	Uncharacterized protein AH6.3
18708	ZK1067.3	ZK1067.3	2.99633303442314	0.188125	0.0627850769052507	1.13928208421647	5.91029103748936	None
11107	M02D8.6	M02D8.6	2.9907768250464	0.75625	0.252860726238999	1.68909444725215	5.91029103748936	None
4427	atg-10	D2085.2	2.99075247527818	0.416875	0.139387997985766	1.33503262652204	5.91029103748936	atg-10 is an ortholog of human ATG10 (autophagy related 10); atg-10 is involved in autophagy, growth and reproduction.
16922	Y51H4A.24	Y51H4A.24	2.98918351949463	0.68	0.227486869094931	1.60213975517924	5.91029103748936	None
5404	F13H8.8	F13H8.8	2.98844026779562	0.558125	0.186761303551733	1.47235442643173	5.91029103748936	None
19437	ZK970.8	ZK970.8	2.98336089566788	0.6138125	0.205745305870072	1.5302978715877	5.91029103748936	ZK970.8 is an ortholog of human RABIF (RAB interacting factor); ZK970.8 is predicted to have guanyl-nucleotide exchange factor activity, based on protein domain information.
2789	fbxb-38	C33C12.5	2.98045552194685	0.4425	0.148467238226376	1.35895718161346	5.91029103748936	This gene encodes a protein containing an F-box, a motif predicted to mediate protein-protein interactions either with homologs of yeast Skp-1p or with other proteins; its encoded protein also contains a Pfam-B45 motif of presently unknown function.
9059	F55G11.2	F55G11.2	2.97622594036746	1.0275	0.345235886181793	2.03848875719015	5.91029103748936	F55G11.2 encodes a protein containing a CUB (complement C1r/C1s, Uegf, Bmp1)-like domain; F55G11.2 expression is upregulated in response to infection with the human bacterial pathogen Pseudomonas aeruginosa; F55G11.2 expression is regulated by the ELT-2 GATA transcription factor.
14771	W04H10.1	W04H10.1	2.97610598186872	0.36875	0.123903517632278	1.29123357718606	5.91029103748936	None
8887	F54E7.9	F54E7.9	2.97540498922218	0.184375	0.0619663543846509	1.1363245914729	5.91029103748936	F54E7.9 is an ortholog of human NAA50 (N(alpha)-acetyltransferase 50, NatE catalytic subunit); F54E7.9 is predicted to have N-acetyltransferase activity, based on protein domain information.
6049	evl-20	F22B5.1	2.97537855439914	0.188125	0.0632272487552398	1.13928208421647	5.91029103748936	evl-20 encodes a functional ortholog of human ADP-ribosylation factor-like protein 2 (ARL2; OMIM:601175), with evl-20(ar103) mutants being rescued by transgenic human ARL2 but not ARL1 or ARL3-7; EVL-20 is required for cortical microtubule formation during cytokinesis and morphogenesis; EVL-20 is required for vulval, gonadal, and male tail development, as well as for embryonic mitosis, hypodermal…
9507	F58H1.8	F58H1.8	2.97535133704919	0.215	0.0722603738667134	1.16070391438372	5.91029103748936	None
17057	Y53G8AR.9	Y53G8AR.9	2.97482921493766	0.30625	0.102947086327582	1.23648950966153	5.91029103748936	Y53G8AR.9 is an ortholog of human ZC3H10 (zinc finger CCCH-type containing 10); Y53G8AR.9 is predicted to have metal ion binding activity, based on protein domain information.
2078	sax-7	C18F3.2	2.97293991702726	0.75875	0.255218746821731	1.69202396238506	5.91029103748936	sax-7 encodes an ortholog of human L1CAM, and a paralog of lad-2; L1CAM is a member of the group of highly conserved transmembrane cell adhesion receptor molecules which belong to the immunuglobulin superfamily; SAX-7 is required for axon guidance, neurite outgrowth and maintenance of neuronal positioning through homophilic and heterophilic interactions; sax-7 also affects germline development, e…
13057	sds-22	T09A5.9	2.97026042697607	0.169375	0.0570236193640554	1.12457119579945	5.91029103748936	sds-22 is an ortholog of human PPP1R7 (protein phosphatase 1, regulatory subunit 7); sds-22 is involved in embryo development, hermaphrodite genitalia development, locomotion, receptor-mediated endocytosis and reproduction.
7806	nhr-20	F43C1.4	2.96958497156119	0.27	0.0909217963404675	1.20580782769076	5.91029103748936	nhr-20 is predicted to have sequence-specific DNA binding activity, transcription factor activity, sequence-specific DNA binding, and zinc ion binding activity, based on protein domain information; nhr-20 is expressed in the pharynx, nervous system, head, tail, reproductive system, seam cell, pharyngeal-intestinal valve, and the intestine.
3053	gska-3	C36B1.10	2.96804088588027	0.556875	0.187623763085339	1.47107928102682	5.91029103748936	gska-3 is an ortholog of human MAPK15 (mitogen-activated protein kinase 15); gska-3 is involved in nematode larval development; gska-3 is predicted to have ATP binding activity and protein kinase activity, based on protein domain information.
369	fbxa-153	B0391.5	2.96273824401683	0.28375	0.0957728886691307	1.21735504882941	5.91029103748936	fbxa-153 encodes a protein with an N-terminal F-box domain and a C-terminal FTH domain; FBXA-153 has no obvious non-nematode orthologs; FBXA-153 shares N-terminal UNC-13 binding, and thus may share at least some functions, with ERI-1, W04D2.6, and Y55F3AM.13; FBXA-153 has no obvious function in mass RNAi assays.
416	clec-117	B0432.12	2.95335291326271	0.475	0.160834148153072	1.38991821984234	5.91029103748936	clec-117 is an ortholog of human ABRACL (ABRA C-terminal like).
Significant Neg
Row	Gene ID	Gene Name	Score(d)	Numerator(r)	Denominator(s+s0)	Fold Change	q-value(%)
2158	C24A8.6	C24A8.6	-6.0191417438727	-0.9425	0.156583785547073	0.520330434802233	1.26016522243694	C24A8.6 is an ortholog of members of the human TAAR (Trace amine receptors) family including TAAR9 and DRD (Dopamine receptors) family including DRD4; C24A8.6 is predicted to have G-protein coupled receptor activity, based on protein domain information.
14132	spp-9	T25C12.2	-5.74071976070542	-2.83375	0.4936227717292	0.14026723942082	1.26016522243694	None
17819	Y71A12B.8	Y71A12B.8	-5.51937963214121	-0.796855372508	0.144374082889251	0.575602445845269	1.26016522243694	None
14134	spp-21	T25C12.4	-4.99143385335525	-2.668125	0.534540790960594	0.157331014403911	1.70266598756746	None
4355	D1086.9	D1086.9	-4.91935728153422	-1.5375	0.312540828406855	0.344481879231426	1.70266598756746	D1086.9 is an ortholog of human CLIC6 (chloride intracellular channel 6) and MDN1 (midasin AAA ATPase 1).
4968	fbxa-45	F09C6.6	-4.90800938981675	-0.451253878344052	0.0919423420990848	0.731406889656569	1.70266598756746	This gene encodes a protein containing an F-box, a motif predicted to mediate protein-protein interactions either with homologs of yeast Skp-1p or with other proteins; this gene's encoded protein also contains an FTH/DUF38 motif, which may also mediate protein-protein interaction.
15209	Y106G6G.8	Y106G6G.8	-4.80582182656845	-0.621198369764119	0.129259550641244	0.650130674522808	1.70266598756746	None
18255	Y87G2A.12	Y87G2A.12	-4.79195985228605	-0.70025	0.1461301892306	0.61546554537935	1.70266598756746	None
11283	M163.8	M163.8	-4.70092732149381	-0.625	0.132952491552538	0.648419777325505	1.70266598756746	None
3536	sru-46	C45H4.5	-4.63904980428425	-0.24985256766334	0.0538585654830858	0.840982352790584	2.26676061352985	None
5857	mltn-9	F19H8.4	-4.61778259840818	-0.560625	0.121405672106187	0.678008375345268	2.26676061352985	None
1883	nhr-72	C17A2.8	-4.5924932159028	-0.5775	0.125748688751514	0.670124008256656	2.26676061352985	nhr-72 is predicted to have sequence-specific DNA binding activity, transcription factor activity, sequence-specific DNA binding, and zinc ion binding activity, based on protein domain information; nhr-72 is expressed in the seam cell.
10145	hyl-2	K02G10.6	-4.48467961931202	-0.23875	0.0532368017933522	0.847479279190905	2.53877188715344	hyl-2 encodes a predicted transmembrane protein orthologous to Saccharomyces cerevisiae Lag1p (longevity assurance gene), a protein preferentially expressed in young yeasts; by homology, HYL-2 is predicted to have several possible functions, including regulation of lipid, particularly ceramide, biosynthesis, regulation of lipid transport, and regulation of protein translocation in the endoplasmic…
5559	F15D4.4	F15D4.4	-4.42463719773705	-0.355625	0.0803738214246995	0.781530997275771	2.53877188715344	F15D4.4 is an ortholog of human CTSH (cathepsin H); F15D4.4 is involved in reproduction; F15D4.4 is predicted to have cysteine-type peptidase activity, based on protein domain information; F15D4.4 is expressed in the pharyngeal gland cell.
8011	unc-53	F45E10.1	-4.27745178135148	-0.79325	0.185449197454043	0.577042706212891	2.53877188715344	unc-53 encodes at least five large (~1200-1600 residue) proteins, orthologous to human NAV1, NAV2/RAINB1 (OMIM:607026), and NAV3, and homologous to Drosophila CG10662; UNC-53 proteins are required for anteroposterior guidance of migrating cells, axons, and excretory cell canals; unc-53 mutations affect egg laying, backward locomotion, body size, and male mating; UNC-53 proteins vary in their N-te…
16234	dpy-4	Y41E3.2	-4.2405885941874	-0.600625	0.141637177636916	0.659468200666541	2.53877188715344	dpy-4 encodes a cuticle collagen; dpy-4 activity is required for normal body morphology, locomotion, and larval development.
5252	gst-6	F11G11.3	-4.20641440742792	-0.79125	0.188105574810406	0.577843212002768	2.53877188715344	gst-6 encodes a predicted glutathione S-transferase.
2813	C33E10.10	C33E10.10	-4.19739780902539	-0.835	0.198932776446529	0.560583039014254	2.53877188715344	C33E10.10 is an ortholog of human DHRS7B (dehydrogenase/reductase (SDR family) member 7B) and DHRS7C (dehydrogenase/reductase (SDR family) member 7C); C33E10.10 is expressed in the pharynx.
18177	arx-3	Y79H2A.6	-4.19552517038043	-0.360625	0.0859546744102361	0.778827105433322	2.53877188715344	arx-3 also called as p41Arc encodes a subunit of the actin related protein of the conserved Arp2/3 complex, with 60% amino acid similarity with the homologous genes from human (OMIM: 604223); arx-3 is an essential gene as disruption in the expression by RNAi results in embryonic arrest due to ventral enclosure during morphogenesis; Arp2/3 depletion results in partial shrinking of the Ea/p apical …
4832	vhp-1	F08B1.1	-4.19003033893514	-0.27875	0.0665269645925385	0.824304913734431	2.53877188715344	vhp-1 encodes a MAP kinase phosphatase (MKP); VHP-1 activity is required for regulation of the KGB-1/JNK-like MAPK-mediated stress response pathway.
14953	pod-2	W09B6.1	-4.17315543021264	-0.303125	0.0726368823469762	0.810494892811771	2.53877188715344	pod-2 encodes an acetyl-CoA carboxylase; by sequence similarity, POD-2 is predicted to catalyze the first step in de novo fatty acid biosynthesis; pod-2 is required for proper embryonic polarity and for osmotic protection of the eggshell; pod-2 activity is also required for molting.
17325	Y57A10A.24	Y57A10A.24	-4.09314876073825	-0.371875	0.0908530380246741	0.77277750281583	4.59759926560472	Y57A10A.24 is an ortholog of human SPINT1 (serine peptidase inhibitor, Kunitz type 1) and EPPIN-WFDC6 (EPPIN-WFDC6 readthrough).
15831	Y37F4.5	Y37F4.5	-4.08077187681292	-0.204049571467947	0.0500026900860016	0.868110398534673	4.59759926560472	None
3290	C41D7.1	C41D7.1	-4.07052329866288	-0.213444773790025	0.0524366913365019	0.862475407818076	4.59759926560472	None
5538	far-4	F15B9.2	-4.05331583130814	-0.823125	0.20307447883585	0.565216309179284	4.59759926560472	far-4 encodes a fatty acid and retinol-binding protein, paralogous to FAR-3 and FAR-5 and distantly homologous to FAR proteins of parasitic nematodes; FAR-4 binds lipids in vitro; far-4 is transcribed at highest levels in the fourth larval stage, and is dispensable for viability and gross morphology in mass RNAi assays.
3833	col-68	C50D2.4	-4.03177968690171	-0.75875	0.188192326695082	0.591008178507361	4.59759926560472	col-68 is an ortholog of human MARCO (macrophage receptor with collagenous structure); col-68 is a structural constituent of cuticle, based on protein domain information.
6302	F25H2.3	F25H2.3	-4.03120629186643	-0.473544146825397	0.117469589135352	0.720193185157513	4.59759926560472	None
15084	grd-17	Y102A5C.34	-4.03027216285416	-0.724375	0.179733519407536	0.605259196387172	4.59759926560472	None
14130	T25B9.9	T25B9.9	-4.01314100671633	-0.235625	0.0587133618294652	0.849316980884338	4.59759926560472	T25B9.9 is an ortholog of human PGD (phosphogluconate dehydrogenase); T25B9.9 is involved in embryo development, the molting cycle and nematode larval development; T25B9.9 is predicted to have NADP binding activity and phosphogluconate dehydrogenase (decarboxylating) activity, based on protein domain information.
15304	Y113G7A.14	Y113G7A.14	-4.0000845275856	-0.61375	0.153434257643163	0.653495859338566	4.59759926560472	None
15819	fpn-1.1	Y37E3.16	-3.99540214086441	-0.36375	0.0910421497449821	0.77714192555024	4.59759926560472	fpn-1.1 is an ortholog of human SLC40A1 (solute carrier family 40 (iron-regulated transporter), member 1); fpn-1.1 is predicted to have iron ion transmembrane transporter activity, based on protein domain information.
5845	F19G12.3	F19G12.3	-3.97424538248249	-0.32	0.080518430344156	0.801069877589622	4.59759926560472	None
13120	T10B10.8	T10B10.8	-3.97357766175623	-0.415	0.104439886501823	0.750019494642909	4.59759926560472	T10B10.8 is an ortholog of human GYG2 (glycogenin 2) and GYG1 (glycogenin 1); T10B10.8 is predicted to have transferase activity, transferring glycosyl groups, based on protein domain information.
3264	C40H1.8	C40H1.8	-3.96550182284805	-1.295625	0.326724096439697	0.407359652848003	4.59759926560472	None
6488	unc-18	F27D9.1	-3.94408815001561	-0.3425	0.0868388299076541	0.788673460089304	4.59759926560472	unc-18 encodes the C. elegans ortholog of Saccharomyces cervisiae SEC1 and mammalian Munc18 proteins; UNC-18 function as a chaperone for UNC-64/syntaxin, ensuring its anterograde transport from the endoplasmic reticulum to the plasma membrane; UNC-18 also enables the docking of vesicles to synaptic regions before vesicle priming and fusion, and promotes synaptic vesicle exocytosis; UNC-18 may als…
8780	srbc-54	F54B8.11	-3.94291916081235	-0.478097982892775	0.121254827551238	0.71792349475759	4.59759926560472	7TM GPCR, serpentine receptor class bc (Srbc)
4583	srd-56	E04F6.14	-3.94120348894746	-0.244602034648756	0.062062777355878	0.844048593610226	4.59759926560472	7TM GPCR, serpentine receptor class d (Srd)
13433	immt-1	T14G11.3	-3.9315361415676	-0.3475	0.0883878431959279	0.785944857202759	4.59759926560472	immt-1 is an ortholog of human IMMT (inner membrane protein, mitochondrial); immt-1 is involved in cristae formation, growth, mitochondrion morphogenesis and response to reactive oxygen species; immt-1 is localized to the mitochondrial proton-transporting ATP synthase complex.
5344	F13D12.9	F13D12.9	-3.92434932835005	-0.7175	0.182832857110013	0.608150373930831	4.59759926560472	F13D12.9 is involved in lipid storage.
14610	dlst-1	W02F12.5	-3.91935097820148	-0.215625	0.0550154862882289	0.861173004114321	4.59759926560472	dlst-1 is an ortholog of human DLST (dihydrolipoamide S-succinyltransferase (E2 component of 2-oxo-glutarate complex)); dlst-1 is involved in embryo development, locomotion, nematode larval development, receptor-mediated endocytosis and reproduction; dlst-1 is predicted to have dihydrolipoyllysine-residue succinyltransferase activity, based on protein domain information.
10814	fah-1	K10C2.4	-3.91747293040536	-0.22875	0.0583922350106272	0.853373963739349	4.59759926560472	fah-1 encodes a putative fumarylacetoacetate hydrolase, orthologous to human FAH (OMIM:276700, mutated in type I tyrosinemia), that is required for tyrosine metabolism, resistance to oxidative and protein-folding stresses, and more generally for normally rapid growth, normal locomotion, fertility, and viability; fah-1 is expressed in hypodermis and intestine; the intestines of fah-1(RNAi) animals…
1403	glna-1	C09F9.3	-3.90139427529692	-0.40875	0.104770236268646	0.753275754749156	4.59759926560472	glna-1 is an ortholog of human GLS (glutaminase) and GLS2 (glutaminase 2 (liver, mitochondrial)); glna-1 is predicted to have glutaminase activity, based on protein domain information; glna-1 is expressed in the mc3V, mc3DR, mc3DL, mc2V, mc2DR, mc2DL, nervous system, and the intestine.
16197	col-108	Y41D4A.2	-3.8778047738441	-0.404375	0.10427935999448	0.755563544853747	4.59759926560472	col-108 is an ortholog of human MARCO (macrophage receptor with collagenous structure) and members of the COL (Collagens) family including COL4A2; col-108 is involved in receptor-mediated endocytosis; col-108 is a structural constituent of cuticle, based on protein domain information.
18241	Y82E9BR.2	Y82E9BR.2	-3.83936548944524	-0.549310763888889	0.143073319119785	0.68334651378305	4.59759926560472	Y82E9BR.2 is an ortholog of human UHMK1 (U2AF y motif (UHM) kinase 1); Y82E9BR.2 is predicted to have nucleotide binding activity, based on protein domain information.
18462	lin-11	ZC247.3	-3.80223220491928	-0.2325	0.0611482906538939	0.851158667510024	4.59759926560472	lin-11 encodes a predicted LIM homeodomain transcription factor that affects vulval development, neuronal development and fate specification, utse cell differentiation, and fertility; it is expressed in some neurons, the vulva, pi cells and their progeny, and the spermatheca.
11413	R02D1.2	R02D1.2	-3.78908691300072	-0.986875	0.260451930150754	0.504569532647093	4.59759926560472	R02D1.2 is predicted to have catalytic activity, based on protein domain information.
3233	rab-1	C39F7.4	-3.78857868537025	-0.3275	0.0864440274830913	0.796916238552958	4.59759926560472	rab-1 encodes an ortholog of the small Ras-like GTPase Rab1; by homology, RAB-1 is predicted to play a role in intracellular vesicle trafficking, and consistent with this broad role, large-scale RNAi screens indicate that rab-1 activity is required for fertility, movement, and survival; in yeast two-hybrid assays, RAB-1 interacts with TIR-1, a C. elegans SARM ortholog that is required for innate …
11996	tbc-12	R11B5.1	-3.77889357447018	-0.41375	0.109489720164456	0.750669618619585	4.59759926560472	tbc-12 is an ortholog of human TBC1D14 (TBC1 domain 14) and TBC1D12 (TBC1 domain 12).
1073	C06B3.16	C06B3.16	-3.77362000001333	-0.478611111111111	0.126830764917883	0.717668193887757	4.59759926560472	None
12831	pfd-3	T06G6.9	-3.75861344026651	-0.311875	0.0829760774701764	0.805594087433806	4.59759926560472	pfd-3 encodes a putative prefoldin, orthologous to human VBP1 (OMIM:300133), that is required for normal alpha-tubulin synthesis, microtubule growth, mitotic spindle formation and positioning, early embryonic cell division, and embryonic and larval viability; PFD-3 is expressed cytoplasmically in most, if not all, tissues.
12832	unc-58	T06H11.1	-3.7581694748716	-0.32125	0.0854804452401594	0.800376104028663	4.59759926560472	unc-58 encodes one of 44 C. elegans TWK (two-P domain K+) potassium channel subunits that contain two pore-forming domains and four transmembrane domains; unc-58 was originally defined by gain-of-function (gf) mutations that result in paralysis and a shortened (dumpy) body morphology due to hypercontraction of body wall muscle; unc-58 gf mutations also result in constitutive egg-laying; as loss o…
8584	F52H2.1	F52H2.1	-3.72766895865142	-0.176875	0.0474492241564254	0.884617078240399	4.97696401375025	None
18316	pde-6	Y95B8A.10	-3.72077669452394	-0.26125	0.0702138347578062	0.834364684245292	4.97696401375025	pde-6 encodes a 3'-5'-cAMP phosphodiesterase most similar to the mammalian PDE8 family of enzymes; in C. elegans, PDE-6 activity is required for negative regulation of oocyte maturation.
12564	T04F3.1	T04F3.1	-3.71267136056205	-0.64875	0.174739409173504	0.637832714250193	4.97696401375025	T04F3.1 is an ortholog of human ACCS (1-aminocyclopropane-1-carboxylate synthase (Arabidopsis)(non-functional)) and ACCSL (1-aminocyclopropane-1-carboxylate synthase (Arabidopsis)(non-functional)-like); T04F3.1 is involved in locomotion; T04F3.1 is predicted to have catalytic activity and pyridoxal phosphate binding activity, based on protein domain information.
852	pdhb-1	C04C3.3	-3.70293889286109	-0.3	0.0810167298678278	0.812252396356235	4.97696401375025	C04C3.3 encodes the C. elegans ortholog of the pyruvate dehydrogenase complex E1 beta subunit (PDHB); by homology to mammalian enzymes, the product of C04C3.3 is predicted to function in mitochondria to catalyze the irreversible decarboxylation of pyruvate to acetyl-CoA.
8343	paa-1	F48E8.5	-3.68572223158788	-0.38125	0.103439699479402	0.767772078560041	4.97696401375025	paa-1 encodes the sole C. elegans homolog of PR65, the structural subunit of protein phosphatase 2A (PP2A); paa-1 is an essential gene, required in RNAi assays for embryonic viability, fertility, and cuticular integrity; PAA-1 protein physically interacts with LET-92, the PP2A catalytic subunit, and with RSA-1, a PP2A regulatory subunit; PAA-1 also physically interacts with SMG-5; PAA-1 localizes…
2268	C25E10.12	C25E10.12	-3.6837728767961	-0.42	0.114013543735435	0.747424624317469	4.97696401375025	C25E10.12 encodes one of three C. elegans metallophoshopesterase that are related to human 239FB, which is encoded by a gene in the 11p13-p14 chromosomal region associated with various tumors and WAGR (Wilms' tumor, aniridia, genitourinary anomalies, and mental retardation) syndrome; large-scale expression studies suggest that C25E10.12 is expressed in a number of different tissues including the …
7633	F41D9.2	F41D9.2	-3.6812504682645	-0.54375	0.147707960837652	0.685985506226286	4.97696401375025	None
13339	nlp-16	T13A10.5	-3.66820219417241	-0.3175	0.0865546617098711	0.802459229341225	4.97696401375025	nlp-16 encodes a predicted neuropeptide that does not belong to a multigene family in C. elegans and is not clearly related to well-characterized neuropeptides; the peptide encoded by nlp-16 has been isolated from Ascaris suum.
13912	T23B12.5	T23B12.5	-3.62746580728844	-0.49375	0.136114308509246	0.710176732859645	4.97696401375025	T23B12.5 is an ortholog of human PGAP2 (post-GPI attachment to proteins 2).
3169	atgp-2	C38C6.2	-3.62695859231303	-0.300625	0.0828862509313296	0.811900591029236	4.97696401375025	atgp-2 encodes an amino acid transporter glycoprotein subunit; when co-expressed in Xenopus oocytes with either the AAT-1 or AAT-3 catalytic subunit, ATGP-2 facilitates amino acid uptake and exchange, showing a relatively high affinity for small and some large neutral amino acids; when co-expressed with AAT-9, ATGP-2 is able to enhance the activity of this catalytic subunit; ATGP-2 can covalently…
6584	acs-2	F28F8.2	-3.62557555549805	-0.8425	0.232376897710042	0.557676351771004	4.97696401375025	acs-2 encodes an acyl-CoA synthetase; by homology, ACS-2 is predicted to catalyze conversion of a fatty acid to Acyl-CoA for subsequent beta oxidation; accordingly, loss of acs-2 activity via RNAi results in defects in fat metabolism; an ACS-2::GFP reporter fusion protein is widely expressed and appears to localize to mitochondria; acs-2 expression is positively regulated by the NHR-49 nuclear ho…
9984	magi-1	K01A6.2	-3.61871090236161	-0.23625	0.0652856794517133	0.848949122027255	4.97696401375025	magi-1 encodes a multi PDZ-domain containing tight junction-associated protein: MAGIs are members of vertebrate membrane associated guanylate-kinase (MAGUK) family (OMIM: 602625); MAGI-1/S-SCAM is also a broadly conserved synaptic scaffolding molecule; MAGI-1 is a component of a protein complex that functions as an organizer which maintains special segregation of different adhesion complexes into…
18681	ZK105.13	ZK105.13	-3.60390602054658	-1.12709201388889	0.312741788343846	0.457837641774138	4.97696401375025	None
10342	K05F1.6	K05F1.6	-3.58534353138776	-0.45875	0.127951476890259	0.727616417210492	4.97696401375025	K05F1.6 is an ortholog of members of the human SLC (Solute carriers) family including SLC22A12; K05F1.6 is involved in lipid storage; K05F1.6 is predicted to have transmembrane transporter activity, based on protein domain information.
3951	C52D10.12	C52D10.12	-3.57986127122722	-0.29125	0.0813579013077667	0.817193707339547	5.91029103748936	C52D10.12 encodes a predicted transmembrane protein orthologous to human ACDP1-ACDP4 and S. cerevisiae MAM3, and paralogous to C01H6.6, C33D12.2, M02F4.3, R04E5.2, and R13G10.4; by orthology with MAM3, C52D10.12 may participate in metal homoeostasis; C52D10.12, MAM3, and ACDP1-ACDP4 belong to a family of proteins (sharing an ACD domain) from bacteria, yeast, plants, and metazoa; murine Acdp1 is a…
15479	cnt-1	Y17G7B.15	-3.57523214953807	-0.30125	0.0842602626626421	0.811548938077273	5.91029103748936	cnt-1 encodes a homolog of centaurin beta, an Arf GTPase activating protein (Arf GAP) that also contains a pleckstrin homology domain and C-terminal ankyrin repeats; by homology, CNT-1 is predicted to function as an Arf GAP that stimulates Arf GTPase activity and links cell signaling with cytoskeletal rearrangements and membrane trafficking; however, as loss of cnt-1 activity via large-scale RNAi…
9758	frm-8	H09G03.2	-3.57280701610322	-0.426875	0.119478885390676	0.743871329964566	5.91029103748936	frm-8 encodes a protein containing a WW domain, a PDZ domain, and a FERM domain and has homology to the human predicted protein KIAA0316.
4422	D2063.1	D2063.1	-3.57257757695437	-0.9625	0.269413323928583	0.513166891945212	5.91029103748936	D2063.1 is predicted to have oxidoreductase activity and zinc ion binding activity, based on protein domain information; D2063.1 is localized to the striated muscle dense body.
17849	bam-2	Y71F9AR.1	-3.56932143569838	-0.4525	0.126774796877172	0.730775412848521	5.91029103748936	bam-2 encodes a 1007-residue protein with a predicted N-terminal signal sequence and C-terminal transmembrane sequence, and a central concanavalin A-like lectin/glucanase motif, but no obvious homologs outside of nematodes; BAM-2 is suggested to be related to neurexins on the basis of weak similarities in putatively shared sequence motifs; bam-2 mutants have VC axon branches that overshoot their …
18314	ubxn-2	Y94H6A.9	-3.56397985400886	-0.40125	0.112584811485021	0.757201933472757	5.91029103748936	ubxn-2 encodes one of six C. elegans UBX (ubiquitin regulatory X) domain-containing proteins.
694	C02C2.4	C02C2.4	-3.56362505798677	-0.53625	0.150478793721062	0.68956095875116	5.91029103748936	slc-17.3 is an ortholog of members of the human SLC (Solute carriers) family including SLC37A1; slc-17.3 is expressed in the nervous system and the intestine.
10187	mys-2	K03D10.3	-3.55482232783739	-0.28625	0.0805244182693494	0.820030798374978	5.91029103748936	mys-2 encodes a MYST acetyltransferase orthologous to the Drosophila MALES-ABSENT-ON-THE-FIRST (MOF) and CG1894 proteins, the human MOF protein, and the S. cerevisiae SAS2 protein.
15499	str-175	Y17G9A.6	-3.55234286806381	-0.461875	0.130019825550157	0.726042043976267	5.91029103748936	None
5782	F18F11.4	F18F11.4	-3.53252194322557	-0.36	0.101910194978515	0.7791645796605	5.91029103748936	None
3435	C44C10.10	C44C10.10	-3.53093671325252	-0.362249820765525	0.102593121934445	0.777950452999792	5.91029103748936	C44C10.10 is predicted to have ATP binding activity, based on protein domain information.
11461	gst-5	R03D7.6	-3.5294172755543	-0.96875	0.274478738093629	0.510948574327058	5.91029103748936	gst-5 encodes a glutathione-S-transferase that inhibits CEP-1- and HUS-1-dependent germline apoptosis, as do BMK-1, RAD-50, and RAD-51.
3166	C38C3.8	C38C3.8	-3.52001292720214	-0.365625	0.103870357172414	0.77613256834599	5.91029103748936	None
17763	Y69H2.17	Y69H2.17	-3.51814762355197	-0.290625	0.0826073920418895	0.81754780623122	5.91029103748936	Y69H2.17 is involved in germ cell development, gonad development and negative regulation of vulval development.
14073	T24D5.3	T24D5.3	-3.50999130783559	-0.48625	0.138533106596165	0.713878273445507	5.91029103748936	None
5654	ceh-1	F16H11.4	-3.5060778816079	-0.26625	0.0759395566757625	0.831478001732095	5.91029103748936	ceh-1 encodes a protein that contains a homeobox domain.
17068	cutl-10	Y53H1B.1	-3.50547849041383	-0.721875	0.205927664931922	0.606308939921662	5.91029103748936	None
899	unc-46	C04F5.3	-3.49673317867386	-0.22875	0.0654182027370912	0.853373963739349	5.91029103748936	unc-46 encodes a type I transmembrane protein that contains a single motif similar to the LAMP (lysosomal associated membrane glycoprotein) domain; UNC-46 and UNC-47, the C. elegans vesicular GABA transporter, are required in GABAergic neurons for loading GABA into synaptic vesicles and thus, for all GABA-mediated behaviors; a rescuing UNC-46::GFP fusion protein localizes to synaptic varicosities…
